# Supplementary material for: A new giraffid (Mammalia, Ruminantia, Pecora) from the late Miocene of Spain, and the evolution of the sivathere-samothere lineage
Source: PLoS One. 2017 Nov 1;12(11):e0185378. doi: 10.1371/journal.pone.0185378 (PMC5665556; doi:10.1371/journal.pone.0185378)
Supplement: S1 File — (TNT) [file pone.0185378.s001.tnt]

xread
111 31
Capreolus_caprecolus	0000000000-------------------------------------000000-00000200-10-00010000000-000000000000000000000000000000000
Ampelomeryx_ginsburgi	011111111100--00101000000-----3--000--01--?----?0?0??-?0????-0-00-000?0000000-000000000000000000000000000000000
Xenokeryx_amidalae	011111111100--00101000000-----3--000--01--1----?0?0??-?0????-0-00-000?0000000-000000000000000000000000000000000
Canthumeryx_sirtensis	100111000000--???00????00-----0--?00--?0--?----001000000?00??1-111?00??100000-000000000000???001000000000???1??
Georgiomeryx_georgalasi	100111000000--???00????00-----0--?00--?0--?----?000????0?????1-11??????100000-000011????0??????????????????????
Giraffokeryx_primaevus	10011100001-?0010?00011--????0-??0???-????-???????????????????-11011100111100-0000110000?0?0?001000020000??1?11
Giraffokeryx_punjabiensis	10011100001-00010100011--00100-010000-?000-00000020?0100?110?1-110111??111100-00001100???????0010000200001?1111
Injanantherium_arabicum	10011100001-0000000???0--??000-00?00?-?0??-0???0020??100?????1-11??????111?00-0000??00???????001110011100??1???
Injanatherium_hazimi	10011100001-?0000000000--??000-00100?-00?0-0???0020??100??0??1-11??????11????????????????????001110011100??1???
Birgerbohlinia_schaubi	10011100001-10010?00011--???00-??0000-???0-11????????????????2-110233??111110-0[0 1]001200??????1222112221101102221
Bohlinia_attica	100111000002--00000000010-----1--000--00--0----0020???00?1???2-11??????111?1????0???113??0021004110041101??[1 2]?[1 2]?
Schansitherium_tafeli	10011100001-00000100000--00110-110000-0010-0101002011200?1?1?2-11??33??111?1100-001000?????????????????????????
Alcicephalus_neumayri	1001110000??--????0??????-----????00-0??--?----?13???????1???2-110233??111?1100-101000?????01222002220000102221
Samotherium_boissieri	100111000001--1-000300010-----2--000-000--0----012010?00?1?202-11?23310111211000001000100000122200222000010[1 2]2[1 2]1
Samotherium_major	100111000001--1-000300010-----1--000-100--1----012021?00?113?2-11?233??1?1?1????????002???002222002220000??2221
Samotherium_sinense	100111000001--00000300010-----0--000-?00--?----0??0????0?1?1?2-11?333??111?1??00?01?002??10??22222?1322001?22??
Decennatherium_pachecoi	1001110000??--????0???????????????00?-???????????????????????2-1102????11111101-0[0 1]1200?0??0?1122001120000202221
Decennatherium_rex	10011100001-10011000011--11200-110000-?020-0011013011100012112-11023321111?11[0 1]1-[0 1]012001?20001222001120000202221
Palaeotragus_rouenii	100111000001--1-000310011-----1--000--00--1----0020?0?0001?2?1011?111??111?0110-2[0 1]2200??0??210020000200001?12??
Palaeotragus_coelophrys	100111000001--????0310011-----?--200--00--?----0???????0?????1111?112??111?1[0 1]10-201200?????0?2020022100001?222?
Palaeotragus_microdon	10011100000?--1-000310011-----1--200--00--0----0?2010??0?1???1011?11121121?0110-201100???00???0200???0000??1???
Helladotherium_duvernoyi	1001110000????????0??????????????????-?1???????0120?0200?1?2?2-11?333?0111?20-01001?00002??0?23211222110110222?
Bramatherium_megacephalum	10011100001-220121000?0--10211-210001-00??-???????1??201?1?2?2-110333??111?20-0100120000?????2?2112221101102221
Bramatherium_perimense	10011100001-220121000?0--10211-210001-00??-?????2?1?0201?1?2?2-110333??111?20-0100120000?????2?2112221101102221
Sivatherium_hendeyi	10011100001-11011100011--?0200-110000-?0??-??????????????????2-11??????111?21[0 1]00001200?????1?23211222110?102???
Sivatherium_giganteum	10011100001-120121000?1--10200-120000-0001-1?2?02?0?0201?112?2-110344??111?20-01001?00001???23420023200011022[2 3]1
Sivatherium_maurusium/olduvaiense	10011100001-220121000?1--10200-120000-00??-1????2??????1?1???2-11??44??111?20-01001?00?0?????3410023200111?2???
Okapia_johnstoni	100111000001--00000001012-----1--000--11--?----0020?0111012102-110?1121111?0100-00120000210?1111001110000321211
Giraffa_jumae	100111000001--00000200023-----1--2??--00--1----11????????????2-11??2212121?1110-2112003?3??2?01300004000?11[1 2]22?
Giraffa_stillei	100111000001--000002000??-----1--2??--0?--1----?1????????????2-11??11??111111[0 1]0-211?00????????03???04??0???????
Giraffa_camelopardalis	1001110000010--0100200023-----1--211--00--1----112100301112302-111?2312122?1110-2112003131221003220042201211222
;


proc /;
comments 0
;
