# Supplementary material for: A new giraffid (Mammalia, Ruminantia, Pecora) from the late Miocene of Spain, and the evolution of the sivathere-samothere lineage
Source: PLoS One. 2017 Nov 1;12(11):e0185378. doi: 10.1371/journal.pone.0185378 (PMC5665556; doi:10.1371/journal.pone.0185378)
Supplement: S1 Table — Excel sheets in order: skull, ossicones, maxillae, mandibles, canines, incisors, upper deciduous dentition, lower deciduous dentition, upper molars, lower molars, upper premolars, lower premolars. (XLS) [file pone.0185378.s002.xls]

## Sheet: skull
SKULL	alpha	beta	1	2	3	4	5	6	7	8	9	10	11	12	13	14	15	16	17	18	19	20	21	22	23	24	25	26	27	28	29	30	31	32	33	34	35	36	37	38	39	40
BAT-10'13-E2-69	8.15	107.199	750	42.45	400	265	79.51	43.89	~49	~25	31.65	18.75			85.8		185	230	130	170	196	195	124.62	198		39.43	280	75.87	109.35				91.72	105.01	224		34.34	55.08	84.3	70	66.75
BAT-10'09 F3-102					294	86.2	79.82	64.7	150	79	35	13.52	57.65	114	79.73	120	143	177	76.23	165	144.98	136.31	136.82	143.53		34.84				43.39	73.25	67.8	81.32	98.05	125.64	455	41.52	51.11	47.13	77	13.49	189
BAT-10'08-G3-91	6.275	81.03	681	47.5	286	70.07	83.1	46.8			28.5	14.5	44.86	115	119	158	143	215	123	161	162	158	128	143.4	231	37.6	246			50.8	83.7	74.9	85.9	96.8	151.1	381	34.4	53.4	52.8	47.7	33.7	193
BAT-10'07-G4-127					275	70	74.47	62.04			32.33	19.27	47.4	115			153.16	230	123.47	163	180	190		160									91.21	106.78	160		38.46	55.49	50,7431,74		23.86
BAT-10'08 F4-49		109.37					64.47				37.88
BAT-10'08 F1-112						83.41						13.92	57.75	130								166	125.01	156.08									87.05	97.2			42.01	54.34	47.33	33.01	17.32
BAT-10'10-F3-64							72.94			82.3	45.34	16.78																														183
BAT-10'08-G1-33							74.77			84.52	38.4
BAT-10'13-D5-81
BAT-10'08-F3-30							72.01			78.97	40.09
BAT-10'07-H4-39							71.08			88.58	38.68	17.77

## Sheet: ossicones 
MORPHOTYPE I: ANTERIOR		1	2	3	4	5	6	7	8	9	10	11	12	13	14
BAT-10'08-G3-91	Right	15	19	23.81	22.9	81	24	4.63	5.26	12			61.43	41.97	76.44
BAT-10'08-G3-91	Left	18	22	22.56	22.31	71	22	5.84	7.95	10			61.43	41.97	77.5
BAT-10'09 F3-102	Right		8	33.71	33.22	95				3			68.9	43.04	71.93
BAT-10'09 F3-102	Left		10	23.44	24.45	72				3			68.9	43.04	83.76
BAT-10'08-F1-112	Left	12	22	29.41	26.79	88	25	6.83	8.43	11					81.76
MORPHOTYPE I: POSTERIOR		1	2	3	4	5	6	7	8	9	10	11	12	13	14
BAT-10'08-G3-91	Right	237	215	78.59	36.02	192	38	8.19	8.49	198	18	23	191	57.88	76.44
BAT-10'08-G3-91	Left	225	195	75.96	50.42	228	43	9.25	10.28	175	19.7	23.39	191	57.88	77.5
BAT-10'09 F3-102	Right			85.22	32.31	218							97.1	48.27	71.93
BAT-10'09 F3-102	Left	245	220	78.79	43.4	206	37	9.22	8.49	219	15.53	26.33	97.1	48.27	83.76
BAT-10'08-F1-112	Left	270	250	89.93	43.9	214	39	8.75	9.55	224	16.64	25.12			81.76
BAT-10'07 Superficie								19.61	17.02		18.31	25.5
MORPHOTYPE II: ANTERIOR		1	2	3	4	5	6	7	8	9	10	11	12	13	14
BAT-10'07-G4-127	Right	37	66.33	49.46	33.93	124	58	17.29	16.57	36.02	23.33	21.19	80.2	37.91	39.78
BAT-10'07-G4-127	Left	49	65.75	48.95	39.47	124	57	17.27	18.89	41.54	23.91	24.89	80.2	37.91	33.69
BAT-10'13-E2-69	Right	30	50	35.23	30.85	112	65	22.85	16.22	19	23.25	23.22	63.5	44.56	55.51
BAT-10'13-E2-69	Left	65	70	56.51	35.96	150	65	20.37	19.55	50	25.65	25.68	63.5	44.56	49.76
MORPHOTYPE II: POSTERIOR		1	2	3	4	5	6	7	8	9	10	11	12	13	14
BAT-10'07-G4-127	Right	355	315	103.06	64.35	270	74	23.29	20.17	269	36.3	44.79	380	59.68	39.78
BAT-10'07-G4-127	Left	378	314	103.74	68.37	260	75	22.55	20.88	185	38.18	48.84	380	59.68	33.69
BAT-10'13-E2-69	Right	360	305	116.11	51.98	260	82	23.82	25.76	175	41.54	50.8	445	63.59	55.51
BAT-10'13-E2-69	Left	382	332	114.6	47.31	260	75	18.63	23.97	198	36.28	48.71	445	63.54	49.76
BAT-10'13-D5-16	Left	387	325	116.56	74.43	284	83	26.48	25.3	275	37.64	46.33
BAT-10'16-D4-20	Right	390	315	118.12	77.86	290	87	29.76	22.42	275	36.26	57.67
BAT-10'07-G3-9	Right?							26.26	26.64		39.34	43.27
BAT-10'09-F2-97	Right							28.84	23.43		32.71	36.74
BAT-10'10-F3-22	Left?							27.39	24.76

## Sheet: maxillar
ADULT MAXILLAR		P2-M3	P2-P4	M1-M3	Notes
BAT-10'08 F4-49	R	190.21	80.94	109.27
BAT-10'08-G3-91	L	192.33	85.72	106.61
BAT-10'08-G3-91	R	193	86	107
BAT-10'10-F3-64	R	195.74	84.36	111.38
BAT-10'08-G1-33	R	192.57	82.56	110.01
BAT-10'13-D5-81	R	188.34	78.16	110.18
BAT-10'08-F3-30	L	190.25	79.02	111.23
BAT-10'07-H4-39	L	190.13	83.14	106.99
BAT-10'08-G1-45	L	188.13	81.07	107.06
BAT-10'13-E4-74	L	197.3	82.69	114.61	P4 ERUPTING
BAT-10'09 F3-102	R	185.15	81.28	103.87
BAT-10'09 F3-102	L	185.6	80.18	105.42
BAT-10'13-E2-69	R		73.86	104.55
BAT-10'13-E2-69	L		68.51
JUVENILE MAXILLAR		DP2-DP4	DP2-M1		Notes
BAT 10'09 G2-177	L	78.89	111.52		M3 ERUPTING
BAT-10'09-G2-123	L	78.99	112.18		M3 ERUPTING

## Sheet: mandible
ADULT MANDIBLE		p2-m3	p2-p4	m1-m3	Mandible height at m1	Mandible height at m2	Mandible width at m1	Mandible width atm2	p2-c	Diastema length	Total length	Total height	Apophysis width	Two hemimandibles maximum width	Notes
BAT-10'07 I4-1	L	229.89	109.18	120.71	55.52	61.23	29.44	31.89
BAT-10'07 D5-44	L	199.1	76.19	122.91	57.85	56.87	32.2	31.92
BAT-10'07 D5-22	R			125.62	59.53	66.09
BAT-10'11 E3-21	R	195.25	74.75	120.5	53.2	56.37	30.3	33.33	192	192	550	260	47.83
BAT-10'08 G2-51	L	199.78	77.49	122.29	56.52	61.62	31.17	31.43				245	48.76
BAT-10'10 F2-18	L	207.37	81.15	126.22	65.81	70.03	28.27	28.65	150	150	570	279	51.77
BAT-10'08 G2-175	L	206.92	82.36	124.56	50	53.11	30.8	30.69	185	185	535		48.31
BAT-10'08 G2-183	L	210.01	84.94	125.07	50.88	54.28	31.67	32.28	192	192	554	217	44.75		35.0806
BAT-10'13 E4-68	L	203.25	79.82	123.43	49.49	54.03	31.2	30.98	178	178	540		46.49		m1-m3 just erupted. P2-p4 still inside, with p2 just crown showing
BAT-10'11 C5-6	L	197.88	75.62	122.26	59.22	64.53	31.89	30.81	180	180	542		50.11		I3 just coming out but still sinside
BAT-10'13 E4-80	L	206.9	81.53	125.37	53.27	59.22	25.52	26.57	186	186	570	232	49.11
BAT-10'13 D4-80	R	205.19	79.82	125.37	63.68	69.21	31.3	27.15				260	55.42
BAT-10'07 G3-79	L	203.31	84.5	118.81	53.68	57.73	30.7	32.7	183	183	575	240	42.39
BAT-10'11 D5-40	L	202.85	78.43	124.42	57.67	62.71	30.33	31.04	177	177	550	245	49.52		C erupting
BAT-10'10 F5-9	R	203.92	80.14	123.78	51.58	52	29.14	30.58	174	174	525	232	47.58		p4 almost cmpletely outside, i3 inside beginning to erupt
BAT-10'12 D6-85	L	197.53	78.86	118.67	60.34	65.2	30.67	31.08	176	176		240	45.54
BAT-10'10 F2-18	L	205.73	80.81	124.92	60.6	71.44	22.77	22.68	187	187	570	250	53.25
BAT-10 w/n	R	207.31	81.46	125.85	50.66	53.88	31.1	31.03	190	190	543	215	46.56
BAT-10'07 superficie	L				57.16	57.24	30.72	32.3
BAT-10'08 G2-167-1768	R				55.75	59.32
BAT-10'13-E2-69	R		73.44		53	60					595			70.58
BAT-10'13-E2-69	L	180.73	68.06	112.67	50	60	31.43	30.08						70.58
JUVENILE MANDIBLE		d2-d4	d2-m1		H m1	H m2	W m1	W m2	p2-c	DIASTEMA LENGTH	TOTAL LENGTH	TOTAL HEIGHT	APOPHYSIS WIDTH		Notes
BAT-10'09 F4-59	R	80.18	110.98		55.16	55.93	22.37	22.37	167	167	550
BAT-10'08 H4-13-14	L	74.61	110.72		51.02	52.32	28.84	31.03	173	173	522	210	46.05		m3 with crown slightly projecting beyond bony margin, d2-d4 still present
BAT-10'09 F4-22	L	81.29	116.4		42.6		30.56		123	123	430		44.06		d2-d4 and M1 erupted but new.

## Sheet: canines
CANINES	Length	Width	Height	Second lobe length	Secnod lobe height
BAT-10'07superficie	18.59	10.17	27.3
BAT-10'07 H3-108	20.43	8.47	22.4	8.54	17.64
BAT-10'08 G1-17	18.37	10.04	25.59	9.42	20.33
BAT-10'08 D5-48	18.9	10.97	23.99	9.23	18.53
BAT-10'12 D3-4	17.43	10.19	24.04	8.67	18.53
BAT-10'12 F2-38	16.91	9.83	24.5	8.43	18.52
BAT-10'13 D5-8	18.62	10.14	24.99	8.52	18.76
BAT-10'13 E2-34	19.2	9.61	24.57	8.4	18.32
BAT-10'08 D5-48	18.88	10.18	23.73	8.7	18.31
BAT-10'08 G2-183	19.53	10.65	25.04	7.32	19.37
DECIDUOUS CANINES	Length	Width	Height	Second lobe length	Secnod lobe height
BAT-10'07 H4-127	13.08	6.36	14.01
BAT-10'13 D2-47	12.11	5.22	16.14	7.08	11.79
BAT-10'12 F4-21	13.18	5.9	16.87	7.23	12.86
BAT-10'11 D5-9	13.87	5.67	16.15	7.33	12.34
BAT-10'11 E2-23	13.21	5.75	17.01	7.57	11.97
BAT-10'07 G3-21	13.46	4.76	13.96	6.89	9.11
BAT-10'08 G3-72	13.97	5.65	17.62	6.87	12.07
BAT-10'08 D5-49	13.95	5.69	14.85	7.07	11.4
BAT-10'08 D5-49	11.65	6.25	15.33	7.61	10.91

## Sheet: incissors
INCISSORS	Length	Width	Height
BAT-10'07 H4-9	13.46	7.63	23.71
BAT-10'07 H4-35	14.11	7.97	29.53
BAT-10'07 H4-38	15.29	8.23	25.67
BAT-10'07superficie	15.06	8.79	25.57
BAT-10'07 H2-9	13.81	8.91	19.8
BAT-10'07 H2-11	14.62	9.81	22.11
BAT-10'07 H4-101	14.1	8.88	26.36
BAT-10'07 H4-104	14.2	8.85	25.24
BAT-10'07 H4-120	12.5	9.38	23.99
BAT-10'07 H4-178	14.34	8.88	25.72
BAT-10'07 H4-180	14.1	10.27	25.25
BAT-10'07 H5-18	11.15	9.4	22.76
BAT-10'07 H5-19	11.51	8.65	24.06
BAT-10'07 H5-20	12.92	8.46	23.4
BAT-10'07 G2-12	14.54	8.09	26.61
BAT-10'07 G4-90	15.75	8.93	25.56
BAT-10'07 D5-82	14.85	8.76	26.12
BAT-10'08 D6-9	14.43	8.03	27.27
BAT-10'08 F1-38	14.84	7.69	24.25
BAT-10'08 G1-29	14.48	7.87	23.94
BAT-10'08 G3-89	15.75	8.98	25.41
BAT-10'08 G3-91	15.2	10.12	26.79
BAT-10'08 G3-43	13.32	8.54	23.71
BAT-10'08 H4-7	11.97	8.09	24.52
BAT-10'10 E3-40	14.14	9.12	27.15
BAT-10'10 F2-6	16.09	8.45	26.35
BAT-10'11 C6-21	14.15	10.05	21.06
BAT-10'11 E2-35	14.69	8.95	25.57
BAT-10'11 E3-10	14.97	10.51	25.76
BAT-10'11 D6-36	14.7	10.14	24.8
BAT-10'11 D5-36	14.17	8.07	22.79
BAT-10'12 E4-17	14.4	8.97	26.61
BAT-10'12 D6-153	14.84	9.1	24.91
BAT-10'12 F4-41	16.81	9.63	24.85
BAT-10'12 F4-22	16.1	9.52	26.42
BAT-10'13 E4-52	14.72	9.76	27.22
BAT-10'13 E3-5	13.57	10.07	22.52
BAT-10'13 D2-44	14.76	9.59	24.74
BAT-10'13 D2-53	15.81	9.62	24.88
BAT-10'13 D5-12	15.48	10.9	24.93
BAT-10'13 D5-23	14.69	10.66	20.99
BAT-10'08 H4-13-14	16.77	16.2
DECIDUOUS INCISSORS	Length	Width	Height
BAT-10'12 D6-12	12.68	12.53	15.53
BAT-10'08 G1-7	13.18	13.35	17.88

## Sheet: upper deciduals
D2		Length	Width
BAT-10'09-G2-123	D2	24.22	16.77
BAT 10'09 G2-177	D2	22.81	18.91
D3		Length	Width
BAT-10'09-G2-123	D3	30.39	20.67
BAT 10'09 G2-177	D3	27.45	20.63
D4		Length	Width
BAT-10'09-G2-123	D4	30.88	26.78
BAT 10'09 G2-177	D4	30.27	24.44

## Sheet: lower deciduals
d2		Length	Width
BAT-10'07 H4-112	d2	17.38	11.09
BAT-10'08 F1-103	d2	18.4	12.19
BAT-10'08 H4-13-14	d2	19.56	9.79
BAT-10'09 F4-22	d2	17.96	9.45
BAT-10'09 F4-59	d2	20.09	8.53
d3		Length	Width
BAT-10'08 H4-13-14	d3	20.51	12.12
BAT-10'09 F4-22	d3	26.18	10.9
BAT-10'09 F4-59	d3	22.8	12.53
d4		Length	Width
BAT-10'08 H4-13-14	d4	34.46	17.7
BAT-10'09 F4-22	d4	38.72	16.46
BAT-10'09 F4-59	d4	35.04	16.75

## Sheet: upper molars
M1	Length	Width	L/W
BAT-10'08 F4-49	35.76	30.27	1.18137
BAT-10'10-F3-64	37.48	31.56	1.18758
BAT-10'08-G1-33	34.69	31.16	1.11329
BAT-10'13-D5-81	35.29	34.53	1.02201
BAT-10'08-F3-30	37.01	31.43	1.17754
BAT-10'07-H4-39	35.25	30.54	1.15422
BAT-10'09-G2-123	38.23	30.66	1.2469
BAT-10'08-G1-45	36.2	31.31	1.15618
BAT-10'13-E4-74	36.35	33	1.10152
BAT 10'09 G2-177	37.49	32.67	1.14754
BAT-10'09 F3-102	35.99
BAT-10'09 F3-102	34.67	34.65	1.00058
BAT-10'13-E2-69	31.31	24.28	1.28954
BAT-10'13-E2-69	28.08
M2	Length	Width	L/W
BAT-10'08 F4-49	41.43	34.6	1.1974
BAT-10'10-F3-64	37.92	36.91	1.02736
BAT-10'08-G1-33	39.93	34.53	1.15639
BAT-10'13-D5-81	40.31	37.12	1.08594
BAT-10'08-F3-30	39.69	34.34	1.15579
BAT-10'07-H4-39	39.21	35.81	1.09495
BAT-10'09-G2-123	43.31	35.71	1.21283
BAT-10'08-G1-45	39.88	33.77	1.18093
BAT-10'13-E4-74	42.25	35.96	1.17492
BAT 10'09 G2-177	42.07	35.18	1.19585
BAT-10'09 F3-102	39.73	38.76	1.02503
BAT-10'09 F3-103	39.06	35.9	1.08802
BAT-10'13-E2-69	37.75
M3	Length	Width	L/W
BAT-10'08 F4-49	39.62	33.7	1.17567
BAT-10'10-F3-64	38.2	38.16	1.00105
BAT-10'08-G1-33	38.93	34.39	1.13202
BAT-10'13-D5-81	39.85	39.18	1.0171
BAT-10'08-F3-30	38.64	34.39	1.12358
BAT-10'07-H4-39	39.36	35.96	1.09455
BAT-10'08-G1-45	39.16	34.18	1.1457
BAT-10'13-E4-74	38.86	35.45	1.09619
BAT-10'09 F3-102	37.39	36.89	1.01355
BAT-10'09 F3-104	38.2	36.62	1.04315
BAT-10'13-E2-69	36.04

## Sheet: lower molars
m1	Length	Width		Height unweared	L/W
BAT-10'07 I4-1	33.09	21.8			1.51789
BAT-10'07 D5-44	35.02	24.37			1.43701
BAT-10'07 D5-22	33.83	23.16			1.46071
BAT-10'11 E3-21	35.9	20.18			1.77899
BAT-10'08 G2-51	32.95	22.07			1.49298
BAT-10'10 F2-18	34.52	22.96			1.50348
BAT-10'08 G2-175	37.28	23.62			1.57832
BAT-10'08 G2-183	34.53	21.93			1.57456
BAT-10'08 H4-13-14	35.36	20.26			1.74531
BAT-10'09 F4-22	35.7	19.85		32.69	1.79849
BAT-10'13 E4-68	35.92	22.54			1.59361
BAT-10'11 C5-6	33.79	20.95			1.61289
BAT-10'13 E4-80	35.6	21.61			1.64739
BAT-10'13 D4-80	34.26	23.2			1.47672
BAT-10'07 G3-79	30.17	21.31			1.41577
BAT-10'11 D5-40	37.27	20.23			1.84231
BAT-10'10 F5-9	34.54	21.67			1.59391
BAT-10'12 D6-85	32.84	23.79			1.38041
BAT-10'10 F2-18	34.88	22.36			1.55993
BAT-10 w/n	35.18	21.55			1.63248
BAT-10'09 F4-59	33.58	21.29			1.57727
BAT-10'13-E2-69	31.77	25.21			1.26021
BAT-10'07 superficie		24.17
m2	Length	Width		Height unweared	L/W
BAT-10'07 I4-1	36.81	25.6			1.43789
BAT-10'07 D5-44	37.05	24.83			1.49215
BAT-10'07 D5-22	37.58	26.43			1.42187
BAT-10'11 E3-21	37.45	22.87			1.63752
BAT-10'08 G2-51	39.07	23.94			1.632
BAT-10'10 F2-18	37.59	24.81			1.51511
BAT-10'08 G2-175	37.73	24.04			1.56947
BAT-10'08 G2-183	37.43	23.87			1.56808
BAT-10'08 H4-13-14	40.3	24.86		29.68	1.62108
BAT-10'13 E4-68	39.57	24.68			1.60332
BAT-10'11 C5-6	37.73	22.95			1.64401
BAT-10'13 E4-80	40.19	23.11			1.73907
BAT-10'13 D4-80	37.21	25.31			1.47017
BAT-10'07 G3-79	35.5	23.44			1.51451
BAT-10'11 D5-40	36.43	23.09			1.57774
BAT-10'10 F5-9	39.04	22.58			1.72896
BAT-10'12 D6-85	36.46	23.64			1.5423
BAT-10'10 F2-18	37.88	24.15			1.56853
BAT-10 w/n	33.97	24.48			1.38766
BAT-10'09 F4-59	38.52	23.43			1.64405
BAT-10'07 superficie	34.92	25.2			1.38571
BAT-10'08 G2-167-1768	37.36	25.36			1.47319
BAT-10'13-E2-69	41.49	23.13			1.79377
BAT-10'13-E2-69
m3	Length	Width	m3 3rd lobe lemgth	Height unweared	L/W
BAT-10'07 I4-1	50.96	24.07	11.76		2.11716
BAT-10'07 D5-44	48.48	21.99	13.27		2.20464
BAT-10'07 D5-22	50.56	26.68	13.61		1.89505
BAT-10'11 E3-21	47.88	23.47	12.27		2.04005
BAT-10'08 G2-51	52.03	24.08	14.16		2.16071
BAT-10'10 F2-18	51.65	23.75	13.08		2.17474
BAT-10'08 G2-175	50.23	23.16	11.16	34.78	2.16883
BAT-10'08 G2-183	55.85	24.09	15.9		2.31839
BAT-10'13 E4-68	51.82	23.25	14.63	30.18	2.22882
BAT-10'11 C5-6	51.81	21.96	12.33		2.35929
BAT-10'13 E4-80	49.72	22.54	11.33	31.77	2.20586
BAT-10'13 D4-80	50.24	23.44	13.26		2.14334
BAT-10'07 G3-79	54.09	23.62	14.5		2.29001
BAT-10'11 D5-40	52.13	24.29	12.76		2.14615
BAT-10'10 F5-9	47.39	23.05	10.55		2.05597
BAT-10'12 D6-85	48.7	27.01	14.42		1.80304
BAT-10'10 F2-18	48.26	23.49	12.89		2.05449
BAT-10 w/n	48.57	23.12	15.45		2.10078
BAT-10'07 superficie	49.08	23.25	13.92		2.11097
BAT-10'08 G2-167-1768	51	24.49	14.63		2.08248
BAT-10'13-E2-69		22.63	10.18

[truncated: 2 more sheets: upper premolars, lower premolars]
