# Supplementary material for: A new giraffid (Mammalia, Ruminantia, Pecora) from the late Miocene of Spain, and the evolution of the sivathere-samothere lineage
Source: PLoS One. 2017 Nov 1;12(11):e0185378. doi: 10.1371/journal.pone.0185378 (PMC5665556; doi:10.1371/journal.pone.0185378)
Supplement: S2 Table — Excel sheets in order: vertebrae, ribs, scapulae, humerus, radius-ulna, carpals, metacarpal III-IV, pelvis, femur, tibia, tarsals and patella, metatarsal III-IV, lateral metatarsals, phalanges, sesamoids. (XLS) [file pone.0185378.s003.xls]

## Sheet: vertebrae
ATLAS	1	2	3	4	5	6	7	8	9	10	11	12	13	14
BAT-10'13 F2-41	168	57.55	33.88	99.13	123.35	106.11	81.05	95.59	48.08	48.56	153.81	77.25	43.88
BAT-10'13 D5-34	132.49	60.57	34.97	92.06	120.6	98.91	77.48	79.94	43.14	47.62	115,74?	63.72	50.69
BAT-10'08 G3-78	136.55	61.02	32.94	88.91	126.64	103.24	79.03	83.74	49.12	48.94	133.14	75.78	65.17	78.36
BAT-10'11 G2-12	138.98	53.42		104.01	124.71						137.8		65.18	78.35
AXIS	1	2	3	4	5	6	7	8	9	10	11	12	13	14	15	16
BAT-10'08 G3-59	88.89	32.05	15.75	46.59	40.24	91.02	164	108.01	140.38	37.9	43.94		52.99	47.82	135.65	122.63
BAT-10'08 G1-77	85.67		13.04					99.47	133.31	39.85	45.22					118.19
BAT-10'11 G2-13	93.33	23.79	11.95	62.19	39.4	86.58	145.9	104.83	123.09	34.53			53.91	42.86	138.78	115.72
BAT-10'14 D4-32	101.16	38.84	22.63	57.25	56.64	113.7	164	107.57	143.13	39.53	41.15		65.85		135.71	145.88
BAT-10'13 F2-49	91.17	43.92	27.61				146			38.62	42.2				140.01
CERVICALES	1	2	3	4	5	6	7	8	9	10	11	12	13	14	15
BAT-10'11 G2-14	171					98.39				85.54
BAT-10'11 G2-24	151.08			29.73		85.72				83.7
BAT-10'11 G2-14	153.9		41.45			100.56	92.35	33.48	26.8	86.11				52.9	47.48
BAT-10'11 G2-25	141.87			30.24		96.21				95.44
BAT-10'11 G2-26	135.03			39.43		97.15				105.2
BAT-10'14 D4-12	148.48	153.88	65.39	45.65	27.81	119.97	82.3	47.56	40.43	124.27	41.55	63.67	42.82	69.16	79.3
BAT-10'14 D4-12	138.91			46.7		120.65				123.89
BAT-10'08 G1-79		118.14								102.47		39.65	49.17
BAT-10'08 G1-78						95.01				85.28				51.24
BAT-10'13 F2-57
BAT-10'11 G2-24
BAT-10'11 G2-25
BAT-10'11 G2-26
BAT-10'08 G1-79				27.26						102.24
BAT-10'08 G1-78				31.35		97.54				86.89
BAT-10'13 F2-57
TORACICAS	1	2	3	4	5	6	7	8	9	10	11	12	13	14	15	16	17
BAT-10'07-Superficie		99.12	46.17	50.8	43.43		30.91	45.11	23.65	63.68		18.06	55.21	49.16	51.85	23.25	16.69
BAT-10'08 D5-10	270	112.41	49.22	55.5	49.14	192	36.7	46.95	30.99	62.03		25.79	56.93			27.35	20.43
BAT-10'15-E1-3										66.13						65.33
BAT-10'15-E1-4										66.99						65.59
BAT-10'15-E1-5										57.24						66.97
BAT-10'15-E2-38								53.45
BAT-10'15-E2-39								52.55
BAT-10'15-E2-40								55.73
BAT-10'15-E2-41								52.88
BAT-10'15-E2-42								42.69
BAT-10'15-E2-43								53.98
LUMBARES	1	2	3	4	5	6	7	8		10	11		13	14	15	16	17
BAT-10'14-E1-5
BAT-10'14-E1-1
BAT-10'14-E1-2	213	200	51.42	57.95	38.86	120.18	78.85	56.92		74.31	81.43		65.75	58.01	63.84
BAT-10'14-E1-3	210	210	58.91	56.62	41.25	121.6	85.18	57.42		74.96	83.7		71.89	57.26	66.75
BAT-10'14-E1-4	198	264	61.56	59.53	33.93	120.6	115	54.33		72.72	79.4		69.12	59.24	75.61
BAT-10'13 D4-40	199	214	56.14	60.7	30.28	127.63	71.96	53.79		68.87	71.31		62.77	59.62	69.2	27.15	24.19
BAT-10'09 G5-25	202	220	53.81	54.87	35.53	125.15	74.08	49.32		63.31	75.6		62.85			24.72	31.45
BAT-10'08 -G4-119	189		50.39	51.93	30.53	113.18		49.13		61.56			57.79	52.23	61.68	24.98	27.78
BAT-10 SN			54.56	56.02	28.92			41.72		68.49			59.33	53.01	69.39	27.52	20.04
BAT-10'09 G5-28
CAUDALES	Length	Minimum TD	Posterior TD	Anterior TD
BAT-10'14-E2-28	55.89	12.72	26.39	17.09
BAT-10'14-E2-29	56.74	11.09	22.62	16.04
BAT-10'14-E2-30	55.48	9.03	15.81	15.82
BAT-10'14-E2-31	54.69	8.58	13.15	12.85
BAT-10'14-E2-39	52.43	7.29	11.41	11.06
BAT-10'14-E2-40	50.26	7.15	10.05	11.61
BAT-10'14-E2-47	47.94	6.11	10.49	9.93
BAT-10'14-E2-48	46.99	6.04	7.26
BAT-10'14-E2-s/n a	45.43	6.17	7.51
BAT-10'14-E2-s/n b	44.92	5.28	7.16
BAT-10'14-E2-s/n c	42.61	4.47	5.37

## Sheet: ribs
RIBS	1	2	3	4	5	6	7	8	9
BAT-10'14-D2-5	620	770	30.64	62.54	27.03	32.25	18.86	24.42	19.79
BAT-10'15-F1-2			36.54
BAT-10'15-F1-3			37.1
BAT-10'15-F1-4			38.53
BAT-10'15-F2-14			45.65
BAT-10'15-F2-15			42.62
BAT-10'15-F2-16			37.87
BAT-10'15-F2-17			35.33
BAT-10'15-F2-18			46.87
BAT-10'15-F2-19		510	53.75
BAT-10'15-F2-20			45.66
BAT-10'15-F2-21			46.73
BAT-10'15-F2-22			48.06
BAT-10'15-F2-23		640	39.23
BAT-10'15-F2-24			35.74
BAT-10'15-F2-25									19.97
BAT-10'15-E1-2									17.65
BAT-10'15-E2-35									23.13
BAT-10'15-E2-36			31.88
BAT-10'15-E2-37									21.61

## Sheet: scapulae
SCAPULA	Min. neck APD	Distal DT	Distal APD	Glen. cav. APD	Total length	Glen. cav. TD	Distal border length (arc)
BAT-10'08 F2-51		70.39	113.22		560		250
BAT-10'08 D5-56		75.56	117.7
BAT-10'07 D5-132		71.18	112.01		510 aprox
BAT-10'14-E2-55	77.83	62.23	126.96	84.98	607		290
BAT-10'12 D6-136	74.72	73.07	108.67
BAT-10'12 D5-39		61.03	104.82	73.84		61.03
BAT-10'10 F3-55	90.28	78.62	124.69	82.08	540	77.52	303
BAT-10'15-F2-13		68.94	125	85.48

## Sheet: humerus
HUMERUS	Toral length	Functional length	Diaph. TD	Diaph. APD	Distal TD	Distal APD	Proximal TD	Proximal APD	Trochlea APD
BAT-10'13 E2-67	455		67.24	64.23	118.88	98.04	147.59	128.08	52.21
BAT-10'13 F2-30	454		64.5	66.21	117.09	96.04	148.46	122.85	52.62
BAT-10'09 G2-82	400	374	63.1	48.35	108.99	95.02	141.35		40.3

## Sheet: radius-ulna
Table 1. Measurements (in mm.) of the radius-ulna of Giraffidae from BAT-10 (Abbreviations: APD, antero-posterior diameter; TD, transversal diameter; diaph., diaphysis; min., minimal; olec., olecranon; anc., anconeal; proc., process).
RADIUS-ULNA	Total Length	Diaph. TD	Diaph. APD	Distal TD	Distal APD	Proximal TD	Proximal APD	Olec. APD	Olec. Min. APD	Olec. Length	Anc. Proc. APD	Olec. TD.	Ulna length	Radio length	Radio-ulna
BAT-10'09-G2-104		62.7	49.67	88.1	68.59	105.68	61.74	76.02	74.86	100.28	94.57
BAT-10'11-D5-24	482	78.29	46.61	115.22	70.27	117.38	59.57
BAT-10'12-D5-57	602	75.95	51.3	110.04	76.91	114.13	66.93				108.33
BAT-10'08-F2-46	625	62.29	42.99	95.65	66.52	114.99	58,70 (101,63 WITH ULNA)	68.72	69.53	95.61	103.63	44.49	625	520	625
BAT-10'11-D5-41									63.7		97.69		530
BAT-10'13-E2-58	662	67.85	46.62	108.22	81.22	117.56	64,95 (110,40)	86.77	84.03	123.71	103.21	37.23	595	540
BAT-10'13-F2-28	662	71.66	49.56	109.32	86.71	117.35	63,01(104,12)	70	67.92	125.99	99.41	43.67	585	535
BAT-10'11-D5-41									69.95		98.53		520

## Sheet: carpus
Table 1. Measurements (in mm.) of the carpus of Giraffidae from BAT-10 (Abbreviations: APD, antero-posterior diameter; TD, transversal diameter).
SCAPHOID	Anterior Height	Proximal TD	APD
BAT-10'08-G2-36	38.58	29.69	59.54
BAT-10'12-D6-132	38.51	30.31	60.26
BAT-10'12-D5-28	37.91	31.28	61.38
BAT-10'12-D5-34	37.88	28.48	57.33
BAT-10'14-E2-78	41.5	31.22	65.16
BAT-10'14-E2-18	41.97	30.55	66.1
BAT-10'09-G2-60	37.79	27.69	58.92
BAT-10'13-D6-10	39.24	27.89	54.75
BAT-10'11-C6-26	39.47	31.02	59.69
SEMILUNATE	Anterior Height	Proximal TD	Distal TD	APD
BAT-10'08-G2-1	39.44	38.02	30.88	49.63
BAT-10'08-G2-57	39.29	37.56	31.92	50.09
BAT-10'12-D6-133	42.73	46.79	32.45	53.01
BAT-10'12-D5-29	41.29	46.16	33.3	55.93
BAT-10'12-D6-45	36.95	38.68	29.64	52.75
BAT-10'13-E2-57	42.8	43.56	32.49	63.2
BAT-10'14-E2-77	42.72	41.79	34.03	63.46
BAT-10'13-D6-47	38.15	39.7	28.66	50.05
BAT-10'11-G2-19	36.17	36.21	29.36	54.22
TRIQUETRUM	Anterior Height	Maximum Height	TD	APD
BAT-10'08-G2-2	42.11	59.05	35.52	53.07
BAT-10'12-D6-134	48.39		42.51
BAT-10'12-D5-30	44.51	58.43	40.6	51.82
BAT-10'12-D6-44	41.36	59.03	41.41	50.23
BAT-10'13-E2-59	46.14	69.6	49.15	64.24
BAT-10'14-E2-76	44.42	62.57	45.91	57.22
BAT-10'13-D6-46	41.9	59.88	38.93	52.75
BAT-10'08-D6-24	45.38	60.27	43.26	54.36
BAT-10'11-D5-28	44.5	63.3	44.86	53.63
PISIFORM	Posterior Height	APD
BAT-10'08-G2-10	35.23	41.51
BAT-10'12-D6-91	35.29	41.86
BAT-10'12-D6-131	37.67	40.29
BAT-10'12-D6-39	37.87	38.21
BAT-10'12-D6-36	30.87	39.04
BAT-10'13-E2-42	39.93	47.25
BAT-10'13-E2-46	39.46	45.44
MAGNOTRAPEZOID	Anterior TD	Posterior TD	APD	Anterior Height
BAT-10'08-G2-49	51.44	41.44	56.18	26.68
BAT-10'09-G2-111	54.71	42.73	51.41	25.81
BAT-10'12-D6-129	53.84	43.78	56.18	27.44
BAT-10'12-D6-40	53.99	43.25	51.97	23.95
BAT-10'12-D5-31	52.66	45.71	52.75	26.99
BAT-10'12-D6-43	53.56	44.86	52.22	24.22
BAT-10'12-D6-50	54.83	46.89	58.56	25.71
BAT-10'13-E2-44	59.88	47.35	63.22	26.42
BAT-10'14-E2-80	60.07	46.56	61.87	27.32
BAT-10'13-D4-77	53.72	49.3	58.67	27.74
HAMATUM	Anterior Height	Semilunate Facet TD	Pyramidal Facet TD	Proximal TD	Distal TD	APD	Maximum Height
BAT-10'09-G2-112	27.67	15.11	25.61	39.82	36.93	48.26	31.69
BAT-10'12-D6-106	30.92	16.6	28.4	44.68	42.9	51.8	35.99
BAT-10'12-D5-32	31.88	15.64	30.25	43.71	43.12	54.33	35.51
BAT-10'12-D6-35	29.06	15.64	27.7	42.7	37.18	50.91	33.54
BAT-10'13-E2-55	31.59	15.4	31.11	42.82	39.15	58.33	36.65
BAT-10'14-E2-79	31.58	14.32	32.4	48.69	44.66	58.08	37.74
BAT-10'13-D4-35	30.58	15.43	28.94	41.91	36.05	50.45	33.86

## Sheet: mc
Table 1. Measurements (in mm.) of the metacarpal III-IV of Giraffidae from BAT-10 (Abbreviations: APD, antero-posterior diameter; TD, transversal diameter; diaph., diaphysis).
METACARPAL III-IV	Total Length	Diaph. TD	Diaph. APD	Distal TD	Distal APD	Proximal TD	Proximal APD	Uniform facet TD	Magnotrapezoid facet TD
BAT-10'09-G2-81	387	43.3	40.9	82.26	47.64	79.53	51.12	26.8	53.35
BAT-10'12-D6-42	415	50.28	47.87	88.69	50.4	90.34	60.18	35.37	56.02
BAT-10'13-D6-13	422	46.51	41.11	81.22	46.21	79.35	53.13
BAT-10'13-F2-37	425	54.26	45.99	91.16	53.31	91.34	59.23	34.49	57.46
BAT-10'14-E2-70	424	53.87	48.82	92.05	52.17	88.81	61.42	35.97	56.69
BAT-10'08-G2-48	409	44.58	40.96	82.84	50.21	79.85	56.27	32.71	51.46
BAT-10'13 D6-44	412	43.59	41.7	77.56	44.55	78.07	54.41	30	52.47
BAT-10'07-G2-28	402	44.99	38.91	83.92	49.09	81.54	55.58	35.61	51.46
BAT-10'12-D6-103	417	46.93	43.96	85.42	49.74	84.17	54.11	33.48	49.7

## Sheet: pelvis
PELVIS	1	2	3	4	5	6	7
BAT-10'13-D5-99	64.81	99.14	49.24	82.49	67.76	47.9	115.44
BAT-10'09-G1-1	74.92		52.51	83.15	58.76	64.82

## Sheet: femur
Table 1. Measurements (in mm.) of the femur of Giraffidae from BAT-10 (Abbreviations: APD, antero-posterior diameter; TD, transversal diameter; diaph., diaphysis; troc., trochlea).
FEMUR	Toral length	Diaph. TD	Diaph. APD	Distal TD	Distal APD	Proximal TD	Proximal APD	caput femoris TD	caput femoris APD	Troc. TD
BAT-10'14-E2-10	503	51.19	65.89	107.4	189	165	160	79.08	69.06	61.52
BAT-10'14-E2-14	505	49.18	69.6	116.05	181	145	140	85.27	66.85	68.15
BAT-10'11 F4-23	490	47.72	63.5			165		85.2	64.06	58.18

## Sheet: tibia
Table 1. Measurements (in mm.) of the tibia of Giraffidae from BAT-10 (Abbreviations: APD, antero-posterior diameter; TD, transversal diameter; diaph., diaphysis; func., functional).
TIBIA	Toral length	Functional length	Diaph. TD	Diaph. APD	Distal TD	Distal APD	Proximal TD	Proximal APD	Fun. Distal TD	Fun. Distal APD
BAT-10'10-G2-1	487	471	46.52	41.65	86.4	64.31	117.25	126.17	57.35	48.27
BAT-10'14-E2-26	513	500	59.36	45.4	96.88	72	130.21	127	62.52	58.98
BAT-10'14-E2-25	514	501	62.67	45.51	88.71	74.15	130	130	63.57	61.01
BAT-10'12 D5-83	508	493	58.85	48.34		65.51	125.96	121	52.87
BAT-10'11 D6-33			62.06	43.44	96.36	71.7			62.16	51.71
BAT-10'13 D5-74	513	490	56.39	48.12	79.41	70.76	116.35	113.32	55.26	55.56

[truncated: 5 more sheets: tarsus and patella, mt, lateral mt, phalanges, sesamoids]
