# Supplementary material for: A new giraffid (Mammalia, Ruminantia, Pecora) from the late Miocene of Spain, and the evolution of the sivathere-samothere lineage
Source: PLoS One. 2017 Nov 1;12(11):e0185378. doi: 10.1371/journal.pone.0185378 (PMC5665556; doi:10.1371/journal.pone.0185378)
Supplement: S3 Table — Excel sheets in order: skull, ossicones, juvenile mandible, adult mandible, p3, p4, m3, atlas, axis, radius metacarpal III-IV, tibia, phalanges, measurements references. (XLSX) [file pone.0185378.s004.xlsx]

## Sheet: skull
Species	Locality	Country	Specimen nº	alpha	beta	1	2	3	4	5	6	7	8	9	10	11	12	13	14	15	16	17	18	19	20	21	22	23	24	25	26	27	28	29	30	31	32	33	34	35	35	36	37	38	39	40	Reference
Canthumeryx sirtensis				2.04	59.84																																										[17]
Decennatherium rex	Batallones-10	Spain	BAT-10'13-E2-69	8.15	107.199	750	42.45	400	265	79.51	43.89	~49	~25	31.65	18.75			85.8		185	230	130	170	196	195	124.62	198		39.43	280	75.87	109.35				91.72	105.01	224			34.34	55.08	84.3	70	66.75
Decennatherium rex	Batallones-10	Spain	BAT-10'09 F3-102					294	86.2	79.82	64.7	150	79	35	13.52	57.65	114	79.73	120	143	177	76.23	165	144.98	136.31	136.82	143.53		34.84				43.39	73.25	67.8	81.32	98.05	125.64	455	153.86	41.52	51.11	47.13	77	13.49	189
Decennatherium rex	Batallones-10	Spain	BAT-10'08-G3-91	6.275	81.03	681	47.5	286	70.07	83.1	46.8			28.5	14.5	44.86	115	119	158	143	215	123	161	162	158	128	143.4	231	37.6	246			50.8	83.7	74.9	85.9	96.8	151.1	381	191	34.4	53.4	52.8	47.7	33.7	193
Decennatherium rex	Batallones-10	Spain	BAT-10'07-G4-127					275	70	74.47	62.04			32.33	19.27	47.4	115			153.16	230	123.47	163	180	190		160									91.21	106.78	160		203	38.46	55.49	50,7431,74		23.86
Decennatherium rex	Batallones-10	Spain	BAT-10'08 F4-49		109.37					64.47				37.88
Decennatherium rex	Batallones-10	Spain	BAT-10'08 F1-112						83.41						13.92	57.75	130								166	125.01	156.08									87.05	97.2				42.01	54.34	47.33	33.01	17.32
Decennatherium rex	Batallones-10	Spain	BAT-10'10-F3-64							72.94			82.3	45.34	16.78																															183
Decennatherium rex	Batallones-10	Spain	BAT-10'08-G1-33							74.77			84.52	38.4
Decennatherium rex	Batallones-10	Spain	BAT-10'13-D5-81
Decennatherium rex	Batallones-10	Spain	BAT-10'08-F3-30							72.01			78.97	40.09
Decennatherium rex	Batallones-10	Spain	BAT-10'07-H4-39							71.08			88.58	38.68	17.77
Decennatherium rex	Batallones-10	Spain	BAT-10'08-G1-45
Decennatherium rex	Batallones-10	Spain	BAT-10'13-E4-74
Giraffa camelopardalis																					312						169										107								38		[25]
Giraffa camelopardalis										71	62																												322								[18]
Giraffa camelopardalis																																					107.8				41.3						[8]
Giraffa camelopardalis			Zool. Mus. in Upsala			322																																									[18]
Giraffa camelopardalis			Riksmuseum, Stockholm			345																																									[18]
Giraffa camelopardalis			Riksmuseum, Stockholm			316																																									[18]
Giraffa camelopardalis			Riksmuseum, Stockholm			331																																									[18]
Giraffa camelopardalis			Riksmuseum, Stockholm			343																																									[18]
Giraffa camelopardalis																																					105 (91-113)			162 (141-190)							[14]
Giraffa camelopardalis																																															[9]
Giraffa camelopardalis
Giraffa camelopardalis				4.4	64.19																																										[17]
Giraffa camelopardalis			MNCN-3436	10.94	71.218
Giraffa jumae																					342						162										109								37		[25]
Giraffa jumae	Rawe	Kenya	M 14597			715												122		241													77				113			167							[25]
Giraffa jumae	OlduvaI	Tanzania	Old'63 EF-HR 272			732												108		341																	109			162							[25]
Giraffa jumae																																					109			163							[14]
Giraffa stillei	Koobi Fora	Kenya	3918														65										112										93						45				[29]
Giraffa stillei	Koobi Fora	Kenya	779														73										138										90						35		35		[29]
Giraffa stillei	Koobi Fora	Kenya	3923														92										134																				[29]
Giraffokeryx primaevus	Fort Ternan	Kenya	397.64																																		100				34.1						[8]
Giraffokeryx primaevus	Fort Ternan	Kenya	M 30147																																		55.02				30.74	22.82	34.4
Giraffokeryx primaevus	Fort Ternan	Kenya	2700.62																														41	58.2	56												[8]
Giraffokeryx primaevus	Fort Ternan	Kenya	2780.62																														47	49	53												[8]
Giraffokeryx primaevus	Fort Ternan	Kenya	2630.62																																												[8]
Giraffokeryx primaevus	Fort Ternan	Kenya																															51-53														[8]
Giraffokeryx punjabiensis	Nathot, Jhelum District, Salt Range, N. pakistan	Pakistan	AMNH-19475		60.377	500	30.09		280	65.23	34.25	81.14		27.97	13.81		102.18	80		147.38	190	111.45			224		83.09						45.55	66.33	61.65	75.15	76.29	133.89	304		31.75		25.89	81	370	145
Giraffokeryx punjabiensis																								56			144									88	76										[12]
Giraffokeryx punjabiensis	Siwaliks Hills	India	AM 19587			500				66		85			179			80		134																88	76										[3]
Giraffokeryx punjabiensis					79.52																																										[17]
Helladotherium duvernoyi															290						245																		435								[18]
Helladotherium duvernoyi	Pikermi	Greece	PIK-1500				55	346	128.19	90.41	45.9	106.57	66.67	38.72	15.81	58	135	129.72	185	193	306			180			173						71.56	103.66	95.81	101.55	127.83			232	47.45	65.74	73.42	45.78	31.74	150
Helladotherium duvernoyi	Siwaliks Hills	India	OR 39523		38.782			340		83.2	48.1	180		48.02				140.62	210	193	370			175			180		74.59				54.44	111.05	91.89	137.13	104.22	234	430	240	56.46	53.02	57.16	39.41	19.45	190
Helladotherium duvernoyi	Pikermi	Greece	PIK-1501																														56.43	91.15	74.55
Helladotherium duvernoyi	Pikermi	Greece													300																																[15, 37]
Helladotherium duvernoyi	Kalimantsi	Bulgaria	K-5156																										90																		[13]
Helladotherium duvernoyi	Dhok Pathan	India/Pakistan?	[15]: Pl. III.																															64													[15]
Inajanatherium arabicum	Al Jadidah	Saudi Arabia	AMNH-127349							53.61	40.59			20.46
Inajanatherium arabicum	Al Jadidah	Saudi Arabia	AMNH-127348				43.62									41.94	107.67										76.61									70.89	71.25			124.63	26.87	38.25	38.52	113.72
Injanatherium arabicum	Al Jadidah	Saudi Arabia	Type AJ 75 & paratype AJ 617												170		70			140				34			28									98	74.4							44			[16]
Injanatherium hazimi	Injana, Gebel Hamrin, Fm. Agha Jari	Iraq	t. 292					252	125		65.84				22.39	66.1	115.8				230		64		226	174	99.87									92.1	91.63	95,34¿		143.52	40.75		45.52	30.7	20.05
Injanatherium hazimi	Injana in the Gebel Hamrin	Iraq													200		69			-180				62			39.8									115	92.6							46			[16]
Okapia johnstoni																																					74				37.2						[8]
Okapia johnstoni			5633																														59.2	80.1	71.9												[8]
Okapia johnstoni																																															[9]
Okapia johnstoni			MNCN-5226	2.109	48.663
Okapia johnstoni				3.42	55.21																																										[17]
Palaeotragus coelophrys	Shansi: 44	China	2							63					185						190												51			117?	83							82			[18]
Palaeotragus coelophrys																																					83				32						[8]
Palaeotragus coelophrys	Shansi: 43	China	1												180																																[18]
Palaeotragus coelophrys	Shansi: 70	China	3							64																		145					39														[18]
Palaeotragus coelophrys																																	39-51														[8]
Palaeotragus coelophrys	Maragha	Iran	MAR 670																															69.36	58.96
Palaeotragus microdon																																															[9]
Palaeotragus microdon	Kansu: 116	China	3							50					161						178															104	70							78			[18]
Palaeotragus microdon	Kansu: 116	China	1								57										180																70							80			[18]
Palaeotragus microdon	Kansu: 116	China	2							48	61				154																						62										[18]
Palaeotragus microdon	loc 116 (3)	China	M1124		66.586
Palaeotragus microdon				8.03	79.25																																										[17]
Palaeotragus rouenii	Samos	Greece	NHMW A476					201		55											102																							73			[6]
Palaeotragus rouenii	Pikermi	Greece	MNHNP PIK1670					215		52											106																							74			[6]
Palaeotragus rouenii	Pikermi	Greece	AMNH-10452		65.951		30.53	131.02	220	43.55	51.08	106.11		20.06		37.08	103.28	47.3	88.76	101.5			50.9		149.51	153.87	58.29						29.75	47.45	42.45	88.6	59.19	88.7	255	89.68	19.59	35.46	23.37	120.9	345	150
Palaeotragus rouenii	Samos	Greece	AMNH-20773		67.664																				210
Palaeotragus rouenii										53	55									160																	58										[8, 18, 37]
Palaeotragus rouenii	Kemiklitepe	Turkey															71																			107	106										[11]
Palaeotragus rouenii	Kemiklitepe	Turkey															70																				90										[11]
Palaeotragus rouenii																																															[11]
Palaeotragus rouenii	Wolf Camp Q, Gur Tung Khara Usu,	Mongolia	AMNH-26360							57.07	54.76			19.13	12.02
Palaeotragus rouenii	Wolf Camp Q, Gur Tung Khara Usu,	Mongolia	AMNH-26360
Samotherium boissieri	Samos	Greece	M 4216		66.773					54.4	60.85	137.3		21.24	22.44	41.68		74	84	162	222												41.94	58.05	51.8	92.65	76.19	92.08	327	103.03	36.57	43.02	39.93	22.5	12.92	165
Samotherium boissieri	Samos	Greece	MGL S202																		235.5																										[6]
Samotherium boissieri	Samos	Greece	NHML 4215					160		67											240							161																			[6, 18]
Samotherium boissieri	Samos	Greece	M 4226 (240)								50.08			26.69																			34.02	56.53	55.64
Samotherium boissieri	Samos	Greece	M 4226 (257)							57.06	46.36	68.72		25.4
Samotherium boissieri	Samos	Greece	M 4221 (244)							69.7	48.95
Samotherium boissieri	Samos	Greece	PIM																																		90		375								[18]
Samotherium boissieri	Samos	Greece	NHML 4216																									154									84		340					41			[6, 18]
Samotherium boissieri	Samos	Greece	M 4587																																	92.44	86.24				38.46	50.66	40.53
Samotherium boissieri	Samos	Greece	M 4218																																	84.19	66.06	95.17		84.39	31.79	44.82	36.51	14.93	9.9
Samotherium boissieri	Samos	Greece	M 4219 (239)																														59.3	86.89	78.85
Samotherium boissieri				9.99	73.5																																										[17]
Samotherium major	Samos	Greece	PIM299																		210							116																			[6]
Samotherium major	Samos	Greece	MGL S17																		240																100										[6]
Samotherium major	Samos	Greece	MGL S15																		242																97.3							50.3			[6]
Samotherium major	Samos	Greece	MNHNW nn																		260																108										[6]
Samotherium major	Samos, Q5	Greece	AMNH-22786		95.499		55.95	315		79.32	57.74			34.76	15.92	63.61	165	114.13	141.53	200	290				320		151.11						66.82	99.33		92.71	109.05	200	415	181	41.24	62.93	35.28	190
Samotherium major	Samos	Greece	NHMB Sam29					[292]													[235]																113			[138]				[55]			[6]
Samotherium major	Samos	Greece	PIM298																		~200																89.3										[6]
Samotherium major	Samos	Greece	SMF							77					258																					138	107										[18]
Samotherium major	Samos	Greece	NHMW												230																						108		450?								[18]
Samotherium major	Samos	Greece	MGML																																		100										[18]
Samotherium major	Samos	Greece	NMB							76																		170									92										[18]
Samotherium major	Samos	Greece	NMB																									185									113										[18]
Samotherium major	Samos	Greece	MTLA 540					305																													112.4			178.5				56.5			[6]
Samotherium major	Samos	Greece	NHMB Sam30					[277]																													95			173				55			[6]
Samotherium major	Samos	Greece	MGML																																												[18]
Samotherium major	Samos	Greece	MGML																																												[18]
Samotherium major	Samos	Greece	WNSS																																												[18]
Samotherium major				15.91	95.83																																										[17]
Samotherium sinense		China	AMNH-125697								78.16	200		34.8					145.98										38.33
Samotherium sinense	Kansu: 116	China				730								240	120													300?								129	102		421								[18]
Samotherium sinense	Kansu: 116	China	Fig. 54 [18]																																54												[18]
Schansitherium tafeli			AMNH-Uncatalogued cast 1	6.183	78.559		50.76			61.94	49.1	143.65		35.63	18.08	49.54		92.53	131.67	150	240								32.04					66.77	62.23	95.58	86.03	128.21	386	155	41.44	49.89	33.67	117.39	525	170
Schansitherium tafeli	Shansu	China	AMNH-325020		89.388		55.75			55.4	46.66	132.03		30.4		44.02		125.42	155	215	270						70.61							91.39	82.21	93.43	94.7	155	407	185	46.38	44.84	39.46	129		184
Schansitherium tafeli	Shansi: 114	China	Fig. 53 [18]																														60		59												[18]
Schansitherium tafeli	Locality 114	China																		175													63														[19]
Schansitherium tafeli					92.27																																										[17]
Sivatherium giganteum	Siwaliks Hills	India	OR 15283		74.788	574	497	320		81.91	63.68	180		49.21	46.37	67.98	293	153	295	315	405		200	400	535		420	175	89.22				84.14	149.83	140.92	200	195	430	465	420	66.54	83.19	81.88	61.73	45.51	190
Sivatherium giganteum			AMNH-27008		69.629					89.48	44.75	165		29.56	34.29			170	230	295	420												93.24	150.92
Sivatherium giganteum	Siwaliks Hills	India	OR 15283a		74.788	574																					350										153.78				46	69.38	77.81	35.48
Sivatherium giganteum	Siwaliks Hills	India	OR 17088							102	63			68																						160				324	61		79	43	23
Sivatherium giganteum	Nahun, Punjab	,India	AMNH-22618				76									72.97									560		345										170			380			49.78
Sivatherium giganteum	Siwaliks Hills	India	OR 15284															149.37	195										84.62				78.91	114.25	111.73											210
Sivatherium giganteum	Siwaliks Hills	India	AM 19883							85		215						171	310	283													102													215	[31]
Sivatherium giganteum	Siwaliks Hills	India	AM 19774: [31], Fig. 171 pag 345																																												[31]
Sivatherium maurusium	East Rudolf	Kenya	KNM-ER 797 A			695	686			82	73				302			152		265	209						347						75				163										[25]
Sivatherium maurusium	Anabo Koma	Djibouti	ANK II 127			610									360					250	270						380										148										[10]

## Sheet: ossicones 
Species	Locality	Country	Specimen nº	1	2	3	4	5	6	7	8	9	10	11	12	13	14	Element	Morphotype	Reference
Birgerbohlinia schaubi	Piera	Spain	IPS-1990			78.73	63.07											ossicone
Birgerbohlinia schaubi	Crevillente-2	Spain	MGUV-7807											39.91				anterior ossicone fragment
Birgerbohlinia schaubi	Crevillente-2	Spain	MGUV-7809											23.61				anterior ossicone fragment
Birgerbohlinia schaubi	Crevillente-2	Spain	MGUV-7809							9.44	13.19		14.76	22.36				anterior ossicone fragment
Birgerbohlinia schaubi	Crevillente-2	Spain	MGUV-7810							34			42.6					anterior ossicone fragment
Birgerbohlinia schaubi	Crevillente-2	Spain	MGUV-7812										41.51					anterior ossicone fragment
Birgerbohlinia schaubi	Crevillente-2	Spain	MGUV-7814			67.24	61.87	0	127.03	35.85	40.62		46.8	48.17				anterior ossicone
Birgerbohlinia schaubi	Crevillente-2	Spain	MGUV-7815	484.83		87.72	83.36	246.18	128.21	43.15	33.81		51.62	57.2				posterior ossicone
Birgerbohlinia schaubi	Crevillente-2	Spain	MGUV-7816	515.94		103.03	74.35	286	126.6	41.61	38.45		54.22	63.11				posterior ossicone
Bohlinia attica	Nikiti	Greece	NKT-145			135.5	68.8					175						ossicone		[1]
Bohlinia attica	Nikiti	Greece	NKT-52			135	73											ossicone		[1]
Bohlinia attica	Pikermi	Greece		225														right ossicone		[25]
Bohlinia attica	Pikermi	Greece		175*		135	135.5											ossicone		[2]
Bohlinia attica	Pikermi	Greece										225						ossicone		[18]
Bramatherium perimense	Siwaliks	India/Pakistan	AM 19771				90											posterior ossicone		[31]
Bramatherium perimense	Siwaliks	India/Pakistan	AM 27016			175												anterior ossicone		[31]
Bramatherium perimense	Siwaliks	India/Pakistan	AM 27016				90											posterior ossicone		[31]
Decennatherium rex	Batallones-10	Spain	BAT-10'07										35.09	42.16				ossicone
Decennatherium rex	Batallones-10	Spain	BAT-10'07										35.09	42.16				ossicone
Decennatherium rex	Batallones-10	Spain	BAT-10'07 Superficie							19.61	17.02		18.31	25.5				ossicone
Decennatherium rex	Batallones-10	Spain	BAT-10'07-G3-9							26.26	26.64		39.34	43.27				right ossicone
Decennatherium rex	Batallones-10	Spain	BAT-10'07-G4-127	378	314	103.74	68.37	260	75	22.55	20.88	185	38.18	48.84	380	59.68	33.69	left posterior ossicone	morphotype II
Decennatherium rex	Batallones-10	Spain	BAT-10'07-G4-127	355	315	103.06	64.35	270	74	23.29	20.17	269	36.3	44.79	380	59.68	39.78	right posterior ossicone	morphotype II
Decennatherium rex	Batallones-10	Spain	BAT-10'07-G4-127	49	65.75	48.95	39.47	124	57	17.27	18.89	41.54	23.91	24.89	80.2	37.91	33.69	left anterior ossicone	morphotype II
Decennatherium rex	Batallones-10	Spain	BAT-10'07-G4-127	37	66.33	49.46	33.93	124	58	17.29	16.57	36.02	23.33	21.19	80.2	37.91	39.78	right anterior ossicone	morphotype II
Decennatherium rex	Batallones-10	Spain	BAT-10'08-F1-112	270	250	89.93	43.9	214	39	8.75	9.55	224	16.64	25.12			81.76	left posterior ossicone	morphotype I
Decennatherium rex	Batallones-10	Spain	BAT-10'08-F1-112	12	22	29.41	26.79	88	25	6.83	8.43	11					81.76	left anterior ossicone	morphotype I
Decennatherium rex	Batallones-10	Spain	BAT-10'08-G3-91	237	215	78.59	36.02	192	38	8.19	8.49	198	18	23	191	57.88	76.44	right posterior ossicone	morphotype I
Decennatherium rex	Batallones-10	Spain	BAT-10'08-G3-91	225	195	75.96	50.42	228	43	9.25	10.28	175	19.7	23.39	191	57.88	77.5	left posterior ossicone	morphotype I
Decennatherium rex	Batallones-10	Spain	BAT-10'08-G3-91	18	22	22.56	22.31	71	22	5.84	7.95	10			61.43	41.97	77.5	left anterior ossicone	morphotype I
Decennatherium rex	Batallones-10	Spain	BAT-10'08-G3-91	15	19	23.81	22.9	81	24	4.63	5.26	12			61.43	41.97	76.44	right anterior ossicone	morphotype I
Decennatherium rex	Batallones-10	Spain	BAT-10'09 F3-102	245	220	78.79	43.4	206	37	9.22	8.49	219	15.53	26.33	97.1	48.27	83.76	left posterior ossicone	morphotype I
Decennatherium rex	Batallones-10	Spain	BAT-10'09 F3-102	13	10	23.44	24.45	72				3			68.9	43.04	83.76	left anterior ossicone	morphotype I
Decennatherium rex	Batallones-10	Spain	BAT-10'09 F3-102			85.22	32.31	218							97.1	48.27	71.93	right posterior ossicone	morphotype I
Decennatherium rex	Batallones-10	Spain	BAT-10'09 F3-102		8	33.71	33.22	95				3			68.9	43.04	71.93	right anterior ossicone	morphotype I
Decennatherium rex	Batallones-10	Spain	BAT-10'09-F2-97							28.84	23.43		32.71	36.74				right ossicone
Decennatherium rex	Batallones-10	Spain	BAT-10'10-F3-22							27.39	24.76							left ossicone?
Decennatherium rex	Batallones-10	Spain	BAT-10'13-D5-16	387	325	116.56	74.43	284	83	26.48	25.3	275	37.64	46.33				left ossicone
Decennatherium rex	Batallones-10	Spain	BAT-10'16-D4-20	390	315	118.12	77.86	290	87	29.76	22.42	275	36.26	57.67				right ossicone
Decennatherium rex	Batallones-10	Spain	BAT-10'13-E2-69	382	332	114.6	47.31	260	75	18.63	23.97	198	36.28	48.71	445	63.54	49.76	left posterior ossicone	morphotype II
Decennatherium rex	Batallones-10	Spain	BAT-10'13-E2-69	360	305	116.11	51.98	260	82	23.82	25.76	175	41.54	50.8	445	63.59	55.51	right posterior ossicone	morphotype II
Decennatherium rex	Batallones-10	Spain	BAT-10'13-E2-69	30	50	35.23	30.85	112	65	22.85	16.22	19	23.25	23.22	63.5	44.56	55.51	right anterior ossicone	morphotype II
Decennatherium rex	Batallones-10	Spain	BAT-10'13-E2-69	65	70	56.51	35.96	150	65	20.37	19.55	50	25.65	25.68	63.5	44.56	49.76	left anterior ossicone	morphotype II
Giraffa camelopardalis			OM 2275	186		75	75			39	35							left ossicone		[25]
Giraffa camelopardalis			OM 2275	240		109	116			63	61							left ossicone		[25]
Giraffa camelopardalis				195		104	100											left ossicone		[25]
Giraffa camelopardalis				196		104	111											right ossicone		[25]
Giraffa camelopardalis												175						ossicone		[18]
Giraffa jumae	Koobi Fora	Kenya	657	191		82	113			64	52							ossicone		[29]
Giraffa jumae	Koobi Fora	Kenya	1439	163		82	80			44	38							ossicone		[29]
Giraffa jumae	Koobi Fora	Kenya	1494	110		56	75			36	43							ossicone		[29]
Giraffa jumae	East Rudolf	Kenya	KNM-ER 1439	191		75.1	79.6			44	38.2							left ossicone		[25]
Giraffa jumae	East Rudolf	Kenya	KNM-ER 1494	162.8		56	74.7			36.4	43.3							left ossicone		[25]
Giraffa jumae	East Rudolf	Kenya	KNM-ER 1498							50.8	54.8							ossicone		[25]
Giraffa jumae	East Rudolf	Kenya	KNM-ER 657	245.4		81.9	112.6			64.3	52.3							left ossicone		[25]
Giraffa jumae	Rawe	Kenya	M 14597			46	90			43	56							left ossicone		[25]
Giraffa jumae	Rawe	Kenya	M 14597			46	90			43	56							left ossicone		[25]
Giraffa jumae	Rawe	Kenya	M 14597			41	109			66	73							right ossicone		[25]
Giraffa jumae	Olduvai	Tanzania	Old'63 EF-HR 272	220		75.7	113.4			33	42.1							left ossicone		[25]
Giraffa jumae	OlduvaI	Tanzania	Old'63 EF-HR 272			110	106			54	54							right ossicone		[25]
Giraffa jumae	OlduvaI	Tanzania	Old'63 EF-HR 272			97	112			36	42							left ossicone		[25]
Giraffa jumae				230		82	113											left ossicone		[25]
Giraffa jumae				234		94	127											right ossicone		[25]
Giraffa stillei	Koobi Fora	Kenya	779	180		75	79											ossicone		[29]
Giraffa stillei	Koobi Fora	Kenya	2282	139		64	75			40	36							ossicone		[29]
Giraffa stillei	Koobi Fora	Kenya	2409	188						33	38							ossicone		[29]
Giraffa stillei	Koobi Fora	Kenya	2650	193		55	71			29	29							ossicone		[29]
Giraffa stillei	Koobi Fora	Kenya	2822	148		41	52			34	34							ossicone		[29]
Giraffa stillei	Koobi Fora	Kenya	3918							31	37							ossicone		[29]
Giraffa stillei	Koobi Fora	Kenya	3923	125		67	80			42	43							ossicone		[29]
Giraffa stillei	Koobi Fora	Kenya	5653				70			33	37							ossicone		[29]
Giraffa stillei	Koobi Fora	Kenya	6040	139		60	62			45	46							ossicone		[29]
Giraffokeryx punjabiensis			AM 29986			54.73	35.04	150										posterior
Giraffokeryx punjabiensis			AM 29986			32.36	21.4	90										anterior
Giraffokeryx punjabiensis	Siwaliks	India/Pakistan	AM 19587															ossicone		[3]
Giraffokeryx punjabiensis	Nathot, Jhelum District, Salt Range, N. pakistan	Pakistan	AMNH-19475	225		93.39	46	230	50	16.58	15.09	170	28.48	42.2	385	121		right posterior ossicone
Giraffokeryx punjabiensis	Nathot, Jhelum District, Salt Range, N. pakistan	Pakistan	AMNH-19475	210		93.5	46.62	230	65	21.39	19.93	175	29.23	40.74				posterior left
Giraffokeryx punjabiensis	Nathot, Jhelum District, Salt Range, N. pakistan	Pakistan	AMNH-19475	161		66.95	78.2	210	45	13.71	15.34	105	27.58	23.51				anterior left
Giraffokeryx punjabiensis	Nathot, Jhelum District, Salt Range, N. pakistan	Pakistan	AMNH-19475	160		48.49	80.31	190	50	14.26	14.64	110	32.78	21.35	280			anterior right
Inajanatherium arabicum	Al Jadidah	Saudi Arabia	AMNH-127349			57.56	38.23	130										ossicone
Injanatherium hazimi	Injana, Gebel Hamrin, Fm. Agha Jari	Iraq	t. 292	153	196	72	23.32	23.35			29.38							ossicone
Palaeotragus microdon	Kansu: 116	China	1			54	40					145	20	26	180'		70	ossicone		[18]
Palaeotragus microdon	Kansu: 116	China	2			45	30					140						ossicone		[18]
Palaeotragus microdon	Kansu: 116	China	3			63	47					141	21					ossicone		[18]
Palaeotragus rouenii	Pikermi	Greece	AMNH-10452	200		38.35	88.67	190	38	11.32	9.67	152	20.52	25.31				left ossicone
Palaeotragus rouenii	Pikermi	Greece	AMNH-10452	200		48.69	92.06	197				150	22.9	25.19	170	58.85		right
Palaeotragus rouenii	Samos	Greece	AMNH-20773	198		68.64	81.05	200	40	12.5	9.34	178	19.4	26.35				left ossicone
Palaeotragus rouenii	Samos	Greece	AMNH-20773	200		59.89	88.71	195	43	11.52	11.33	180	22.13	28.69	171	56.66		right
Palaeotragus rouenii	Pikermi	Greece	PIK-1680ab				19.19	13.86			19.01							ossicone
Palaeotragus rouenii	Wolf Camp Q, Gur Tung Khara Usu,	Mongolia	AMNH-26360	110 frag estimated: 130		52.56	35.64	120	60	18.94	15.17	110-130	20.27	29.27				left ossicone
Palaeotragus roueniii	Pikermi	Greece	MNHNP PIK1670			48.5	32,5+											ossicone		[6]
Palaeotragus roueniii	Samos	Greece	NHMW A476			12	15											ossicone		[6]
Palaeotragus roueniii	Pikermi	Greece				68	34					189 aprox.				80		ossicone		[18, 37]
Samotherium boissieri	Samos	Greece	MGL S202															ossicone		[6]
Samotherium boissieri	Samos	Greece	NHML 4215															ossicone		[6]
Samotherium boissieri	Samos	Greece	NHML 4216			80	59											ossicone		[6]
Samotherium major	Samos, Q5	Greece	AMNH-22786			97.27	89.92	280										ossicone
Samotherium major	Samos	Greece	MGL S15			132.5												ossicone		[6]
Samotherium major	Samos	Greece	MGL S17			42.5	47.2											ossicone		[6]
Samotherium major	Samos	Greece	MNHNW nn															ossicone		[6]
Samotherium major	Samos	Greece	MTLA 540															ossicone		[6]
Samotherium major	Samos	Greece	NHMB Sam29															ossicone		[6]
Samotherium major	Samos	Greece	NHMB Sam30															ossicone		[6]
Schansitherium tafeli	Shansu	China	AMNH-325020			77.65												posterior left
Schansitherium tafeli	Shansu	China	AMNH-325020			51.77	47.71	130										anterior left
Schansitherium tafeli	Shansu	China	AMNH-325020			52.11	49.96	150								94.43		anterior right
Schansitherium tafeli	Shansu	China	AMNH-325020				56.93											right posterior ossicone
Schansitherium tafeli	Shansu	China	AMNH-Uncatalogued cast 1	239		88.41	42.48	200	86	20.9	20.49	230	31.78	51.27				posterior left
Schansitherium tafeli	Shansu	China	AMNH-Uncatalogued cast 1	245		100.39	46.82	220	85	28.14	21.13	225	32.35	53.48	396	102.33		right posterior ossicone
Schansitherium tafeli	Shansu	China	AMNH-Uncatalogued cast 1	150		97.68	48.21	190	82	25.54	19.9	160	33.18	45.74				anterior left
Schansitherium tafeli	Shansu	China	AMNH-Uncatalogued cast 1	150		105.57	52.95	225	80	27.38	22.94	160	39.33	44.14	120.02	48.44		anterior right
Sivatherium giganteum			AM 19774			153.88	96.18	380										ossicone
Sivatherium giganteum	Siwaliks Hills	India	AM 39524	290 fragment						44.07	200 with the expansion, 55,78 without	along the shaft	29.99					ossicone
Sivatherium giganteum	Siwaliks Hills	India	AM 39525	690 fragment	510		165 with expansion51,39 without (the horn core)	59.74	100	70.35	200 with the expansion, 64,41 without	600	24,56, bump:27,99	33.97				ossicone
Sivatherium giganteum	Siwaliks Hills	India	39534a	260 fragment						64.51	240 with the expansion, 57,73 without it	along the shaft	40,44, bump: 43,22					ossicone
Sivatherium giganteum	Siwaliks Hills	India	AMNH-27008	610		121.97	235	500										posterior left
Sivatherium giganteum	Siwaliks Hills	India	AMNH-27008	610		121.98	240	500								100?		posterior right
Sivatherium giganteum	Siwaliks Hills	India	AMNH-27008	195		126.69	105.06	380							410	120		anterior right
Sivatherium giganteum	Siwaliks Hills	India	AMNH-27008	195		126.67	105.07	380										anterior left
Sivatherium giganteum	Siwaliks Hills	India	M 1513	360 fragment						52.11	200 with the expansion, 42,13 without		38,01, bump :39,07					posterior ossicone
Sivatherium giganteum	Siwaliks Hills	India	M 3725							58.52	185 with most of the exansion, 64,82 the shaft		35.34					posterior ossicone
Sivatherium giganteum	Siwaliks Hills	India	OR 15283a		420													right anterior ossicone
Sivatherium giganteum	Siwaliks Hills	India	OR 15283a		520													right posterior ossicone
Sivatherium giganteum	Siwaliks Hills	India	OR 15283a		525													left posterior ossicone
Sivatherium giganteum	Siwaliks Hills	India	OR 17088		410													right posterior ossicone
Sivatherium giganteum	Siwaliks Hills	India	OR 17088		415													left posterior ossicone
Sivatherium hendeyi	Cape Province	South Africa	L12730 (posterior)	450		120												posterior ossicone		[32]
Sivatherium hendeyi	Cape Province	South Africa	L31285 (anterior)	195	200	94	71											anterior ossicone		[32]
Sivatherium maurusium	East Rudolf	Kenya	KNM-ER 797 A	760				570										right posterior ossicone		[25]
Sivatherium maurusium	East Rudolf	Kenya	KNM-ER 797 A	880				580										left posterior ossicone		[25]
Sivatherium olduvaiense	Olduvai	Tanzania	1.53. Old		840	159	127	400	170	52	52							posterior ossicone		[7]
Sivatherium olduvaiense	Olduvai	Tanzania	2.53. Old		690	145	90	390	170	59	47							posterior ossicone		[7]
Sivatherium olduvaiense	Olduvai	Tanzania	3.53. Old		430	138		360	150	52	43							posterior ossicone		[7]
Sivatherium olduvaiense	Olduvai	Tanzania	86 Old. Bk. II 1952		710	150	114	415		75	63							posterior ossicone		[7]
Sivatherium olduvaiense			AMNH 19774															posterior ossicone		[7]
Sivatherium olduvaiense	Hopefield	South Africa	Hopefield 4372		590	117	127	400										posterior ossicone		[7]
Sivatherium olduvaiense	Olduvai	Tanzania	Olduvai M 14955		560					46	40							posterior ossicone		[7]
Sivatherium olduvaiense	Olduvai	Tanzania	SHK II Bk. II (Base) S. Old. 1952 plus M 14954b Old. Bk. II S		580	117	100	330	150	49	46							posterior ossicone		[7]
Sivatherium olduvaiense	St. Arnaud	South Africa	St. Arnaud 1948-1-1		780	110	98	390	137	42	42							posterior ossicone		[7]
Sivatherium olduvaiense	St. Arnaud	South Africa	St. Arnaud 1948-1-2		660	140	110	430	160	55	45							posterior ossicone		[7]
Sivatherium olduvaiense	Tierfontein	South Africa	Tierfontein 431		570	135	87	360										posterior ossicone		[7]

## Sheet: juv mandible
	d2d4 length
	N total	Min.	Mean.	Max.	SD
Alcicephalus neumayri	2	74.97	76.515	78.06	2.18496
Birgerbohlinina schaubi	2	88	88.37	88.74	0.523259
Bramatheriummegacephalum	1	97.5	97.5	97.5
Decennatherium rex	3	74.61	78.6933	81.29	3.57956
Giraffokeryx primaevus	3	49.1	51.2667	53.8	2.37136
Giraffokeryx punjabiensis	1	66.37	66.37	66.37
Helladotherium duvernoyi	5	92	99.428	108	5.81753
Palaeotragus coelophrys	3	56	62.0667	73.2	9.65471
Palaeotragus microdon	4	54	57.25	60	2.75379
Palaeotragus rouenii	2	52.73	55.495	58.26	3.9103
Samotherium major	14	75	85.8536	99	6.18976
Samotherium sinense	3	96	98.6167	101	2.50815
Sivatherium giganteum	2	109.18	111.07	112.96	2.67286

## Sheet: adult mandible
	p2m3 length
	N total	Min.	Mean.	Max.	SD
Alcicephalus neumayri	3	195	201.36	209	7.08723
Birgerbohlinina schaubi	1	116.41	116.41	116.41
Bramatherium megacephalum	3	210	214.667	217	4.04145
Canthumeryx sirtensis	2	118	119.5	121	2.12132
Decennatherium rex	17	180.73	203.268	229.89	9.5889
Giraffa camelopardalis	2	183.6	184.87	186.14	1.79605
Giraffa jumae	3	156	164.27	170.5	7.46215
Giraffa stillei	2	128	131.25	134.5	4.59619
Giraffokeryx primaevus	5	112.73	128.308	133.81	8.90863
Giraffokeryx punjabiensis	5	127.95	141.97	151.43	11.2685
Helladotherium duvernoyi	3	189.43	212.38	232.5	21.674
Okapia johnstoni	4	126.55	131.363	135.26	3.89303
Palaeotragus coelophrys	4	141	157.507	172.03	15.81
Palaeotragus microdon	7	130	131.714	136	2.05866
Palaeotragus rouenii	7	124.47	128.546	133.13	3.79524
Samotherium boissieri	8	187.53	193.926	198.46	4.52006
Samotherium major	9	198	210.111	250	16.1609
Samotherium sinense	1	198	198	198
Schansitherium tafeli	2	187	192.5	198	7.77817
Sivatherium giganteum	2	200	225	250	35.3553
Sivatherium maurusium	2	245	245.5	246	0.707107
	m1m3 length
	N total	Min.	Mean.	Max.	SD
Alcicephalus neumayri	4	125	131.157	140.56	6.73001
Birgerbohlinina schaubi	3	128.4	131.467	137.5	5.22526
Bramatherium megacephalum	3	128.69	129.907	130.84	1.10265
Canthumeryx sirtensis	2	68	69.67	71.34	2.36174
Decennatherium rex	18	112.67	122.623	125.85	3.36454
Giraffa camelopardalis	2	94.67	95.01	95.35	0.480833
Giraffa jumae	7	94	98.3386	106.3	4.16218
Giraffa stillei	4	74	77.25	82.2	3.56511
Giraffokeryx primaevus	4	63.96	75.635	80	7.81207
Giraffokeryx punjabiensis	6	76.04	85.35	90.76	5.76963
Helladotherium duvernoyi	5	111.32	132.704	148	15.9941
Okapia johnstoni	4	75.74	79.555	81.29	2.56607
Palaeotragus coelophrys	4	87	95.325	104.3	8.16634
Palaeotragus microdon	9	80	83.7778	93	3.76755
Palaeotragus rouenii	12	71.7	77.1575	82.7	3.46331
Samotherium boissieri	10	115.75	123.395	145	8.22241
Samotherium major	7	128	130.586	133	1.82613
Samotherium sinense	1	122	122	122
Sivatherium giganteum	5	148.31	166.578	190	17.0833
Sivatherium maurusium	2	147.3	149.55	151.8	3.18198
	p2m3/p2c*100
	N total	Min.	Mean.	Max.	SD
Bramatherium megacephalum	2	181.971	181.971	181.971	0
Canthumeryx sirtensis	1	170.423	170.423	170.423
Decennatherium rex	15	101.693	111.045	117.195	3.79868
Giraffa jumae	1	167.348	167.348	167.348
Giraffokeryx primaevus	1	140.614	140.614	140.614
Helladotherium duvernoyi	1	170.55	170.55	170.55
Okapia johnstoni	2	92.1851	92.6088	93.0325	0.599205
Samotherium boissieri	6	113.372	150.52	172.799	26.906
	p2c length/total length*100
	N total	Min.	Mean.	Max.	SD
Bramatherium megacephalum	2	25.3185	25.3185	25.3185	0
Decennatherium rex	14	28.6047	32.8578	34.9908	1.77896
Giraffa jumae	1	18.7509	18.7509	18.7509
Giraffokeryx primaevus	1	28.3286	28.3286	28.3286
Okapia johnstoni	2	35.7975	35.8481	35.8988	0.0715837
Samotherium boissieri	3	25.2418	26.3983	28.2988	1.65874

## Sheet: p3
	p3 L/W
	N total	Min.	Mean.	Max.	SD
Alcicephalus neumayri	2	1.47499	1.49274	1.51049	0.0251048
Birgerbohlinia schaubi	2	1.55912	1.56042	1.56171	0.00182723
Birgerbohlinina schaubi	2	1.5241	1.62872	1.73333	0.147949
Bohlinia attica	1	1.42857	1.42857	1.42857
Bramatherium megacephalum	5	1.23881	1.42679	1.75084	0.200936
Canthumeryx sirtensis	6	1.88235	2.14191	2.35532	0.153724
Decennatherium pachecoi	15	1.48357	1.67036	1.78117	0.085973
Decennatherium rex	18	1.45109	1.75387	1.9909	0.163594
Georgiomeryx georgalasi	1	2.08696	2.08696	2.08696
Giraffa camelopardalis	3	1.09711	1.11146	1.13434	0.0200223
Giraffa jumae	9	0.985679	1.13923	1.34328	0.118338
Giraffa punjabiensis	3	1.23529	1.24582	1.26686	0.0182268
Giraffa stillei	7	1.27869	1.35368	1.48201	0.0671226
Giraffokeryx primaevus	9	1.64815	1.70351	2.05814	0.11363
Giraffokeryx punjabiensis	17	1.47368	1.69197	2.05859	0.145583
Helladotherium duvernoyi	4	1.36221	1.41227	1.46275	0.0411171
Inajanatherium arabicum	3	1.55849	1.60837	1.66612	0.0542454
Injanatherium arabicum	3	1.56	1.66487	1.74107	0.0938798
Okapia johnstoni	2	1.58715	1.60281	1.61846	0.0221439
Palaeotragus coelophrys	4	1.31255	1.41388	1.55672	0.106648
Palaeotragus microdon	8	1.07143	1.17972	1.33333	0.0766074
Palaeotragus rouenii	6	1.0356	1.5108	1.88521	0.37621
Samotherium boissieri	10	1.33565	1.5528	1.9122	0.178295
Samotherium sinense	3	1.28571	1.42737	1.58824	0.152173
Schansitherium tafeli	2	1.33333	1.38542	1.4375	0.073657
Sivatherium giganteum	8	1.05038	1.30144	1.53975	0.174771
Sivatherium hendeyi	3	1.32982	1.42492	1.50951	0.0903001
Sivatherium maurusium	4	1.13258	1.26485	1.341	0.0991538
Sivatherium olduvaiense	3	1.23051	1.38164	1.56522	0.169696

## Sheet: p4
	p4 L/W
	N total	Min.	Mean.	Max.	SD
Alcicephalus neumayri	2	1.3321	1.33212	1.33214	2.90819e-05
Birgerbohlinia schaubi	1	1.56295	1.56295	1.56295
Birgerbohlinina schaubi	2	1.57143	1.71925	1.86706	0.209045
Bohlinia attica	1	1.29412	1.29412	1.29412
Bramatherium megacephalum	4	1.29167	1.34665	1.40431	0.0470665
Canthumeryx sirtensis	4	1.93878	2.0535	2.11302	0.080696
Decennatherium pachecoi	13	1.02526	1.46186	1.66667	0.16375
Decennatherium rex	17	1.25972	1.53925	1.84019	0.137732
Georgiomeryx georgalasi	1	1.90909	1.90909	1.90909
Giraffa camelopardalis	5	0.9883	1.1168	1.27962	0.10795
Giraffa jumae	8	1.07725	1.17545	1.37143	0.10758
Giraffa stillei	3	1.32099	1.33454	1.35429	0.0174896
Giraffokeryx primaevus	7	1.43262	1.59612	1.79817	0.149698
Giraffokeryx punjabiensis	29	1.34548	1.59906	1.83005	0.142852
Helladotherium duvernoyi	3	1.24964	1.40177	1.55704	0.153725
Inajanatherium arabicum	3	1.55927	1.61734	1.68571	0.063849
Injanatherium arabicum	4	1.4527	1.5539	1.64062	0.0809924
Okapia johnstoni	2	1.31235	1.31903	1.32571	0.00944739
Palaeotragus coelophrys	3	1.25	1.33578	1.47484	0.121521
Palaeotragus microdon	7	1.14706	1.22203	1.39286	0.0783197
Palaeotragus rouenii	10	1.20958	1.50425	1.80952	0.21286
Samotherium boissieri	11	1.19656	1.40369	1.73511	0.153484
Samotherium sinense	3	1.44907	1.47581	1.52381	0.0416605
Schansitherium tafeli	2	1.18182	1.20455	1.22727	0.0321412
Sivatherium giganteum	7	1.1572	1.24611	1.32258	0.0638038
Sivatherium hendeyi	5	1.38095	1.41885	1.45051	0.0301532
Sivatherium maurusium	11	1.16832	1.45427	1.73913	0.166078
Sivatherium olduvaiense	7	1.29299	1.38041	1.52903	0.0943462

## Sheet: m3
	m3 hipsodoncy
	N total	Min.	Mean.	Max.	SD
Alcicephalus neumayri	1	0.743812	0.743812	0.743812
Birgerbohlinina schaubi	2	0.521213	0.54525	0.569286	0.0339926
Decennatherium pachecoi	1	0.456187	0.456187	0.456187
Giraffa jumae	1	0.502262	0.502262	0.502262
Giraffa stillei	7	0.433526	0.508295	0.537246	0.0362798
Samotherium boissieri	2	0.646316	0.721743	0.797171	0.106671
Sivatherium giganteum	2	0.586342	0.666124	0.745905	0.112828

## Sheet: atlas
	Atlas Index: Maximum Width/ Total Length
	N total	Min.	Mean.	Max.	SD
Alcicephalus neumayri	1	99.0426	99.0426	99.0426
Bramatherium megacephalum	1	212.222	212.222	212.222
Canthumeryx sirtensis	1	101.358	101.358	101.358
Decennatherium rex	4	107.825	116.331	136.198	13.3269
Giraffa camelopardalis	3	72.9032	83.2144	88.8889	8.9448
Giraffokeryx primaevus	1	127.044	127.044	127.044
Helladotherium duernoyi	1	136	136	136
Helladotherium duvernoyi	1	117.391	117.391	117.391
Okapia johnstoni	1	95.6869	95.6869	95.6869
Samotherium boissieri	2	111.9	116.404	120.908	6.36976
Sivatherium giganteum	2	130.303	138.6	146.897	11.7334
Sivatherium maurusium	2	111.45	125.837	140.223	20.3456

## Sheet: axis
	Axis Index: Maximum Width/ Total Length
	N total	Min.	Mean.	Max.	SD
Decennatherium rex	2	110.659	113.268	115.876	3.68901
Giraffa camelopardalis	1	187.56	187.56	187.56
Giraffa jumae	1	30.529	30.529	30.529
Giraffokeryx primaevus	1	59.52	59.52	59.52
Helladotherium duvernoyi	1	129.104	129.104	129.104
Okapia johnstoni	1	131.503	131.503	131.503
Palaeotragus rouenii	1	47.6033	47.6033	47.6033
Samotherium boissieri	1	43.4661	43.4661	43.4661
Sivatherium giganteum	4	66.4272	80.9885	91.5333	11.5081

## Sheet: radius
	Radius TD diaphysis/Total length*100
	N total	Min.	Mean.	Max.	SD
Alcicephalus neumayri	4	13.2004	14.1	14.9925	0.732924
Bohlinia attica	3	8.17332	8.76957	9.58203	0.728815
Decennatherium rex	3	11.9788	12.646	13.3944	0.711258
Giraffokeryx primaevus	1	9.09369	9.09369	9.09369
Helladotherium duvernoyi	7	13.1322	13.9749	15.0402	0.754412
Palaeotragus coelophrys	1	12.6319	12.6319	12.6319
Palaeotragus rouenii	4	9.8234	10.022	10.1324	0.14
Samotherium boissieri	8	11.0193	12.8596	15.2055	1.38818
Samotherium major	10	11.2842	13.1427	15.5664	1.24113
Sivatherium giganteum	4	14.1366	15.7365	17.2679	1.52211

[truncated: 5 more sheets: mc, mt, tibia, phalanges, REFERENCES]
