# Supplementary material for: A new giraffid (Mammalia, Ruminantia, Pecora) from the late Miocene of Spain, and the evolution of the sivathere-samothere lineage
Source: PLoS One. 2017 Nov 1;12(11):e0185378. doi: 10.1371/journal.pone.0185378 (PMC5665556; doi:10.1371/journal.pone.0185378)
Supplement: S4 Table — (XLSX) [file pone.0185378.s005.xlsx]

## Sheet: matrix
Species/Character	1	2	3	4	5	6	7	8	9	10	11	12	13	14	15	16	17	18	19	20	21	22	23	24	25	26	27	28	29	30	31	32	33	34	35	36	37	38	39	40	41	42	43	44	45	46	47	48	49
Capreolus capreolus	0	0	0	0	0	0	0	0	0	0	-	-	-	-	-	-	-	-	-	-	-	-	-	-	-	-	-	-	-	-	-	-	-	-	-	-	-	-	-	-	-	-	-	-	-	-	-	0	0
Ampelomeryx ginsburgi	0	1	1	1	1	1	1	1	1	1	0	0	-	-	0	0	1	0	1	0	0	0	0	0	0	-	-	-	-	-	3	-	-	0	0	0	-	-	0	1	-	-	?	-	-	-	-	?	0
Xenokeryx amidalae	0	1	1	1	1	1	1	1	1	1	0	0	-	-	0	0	1	0	1	0	0	0	0	0	0	-	-	-	-	-	3	-	-	0	0	0	-	-	0	1	-	-	1	-	-	-	-	?	0
Canthumeryx sirtensis	1	0	0	1	1	1	0	0	0	0	0	0	-	-	?	?	?	0	0	?	?	?	?	0	0	-	-	-	-	-	0	-	-	?	0	0	-	-	?	0	-	-	?	-	-	-	-	0	0
Georgiomeryx georgalasi	1	0	0	1	1	1	0	0	0	0	0	0	-	-	?	?	?	0	0	?	?	?	?	0	0	-	-	-	-	-	0	-	-	?	0	0	-	-	?	0	-	-	?	-	-	-	-	?	0
Injanatherium hazimi	1	0	0	1	1	1	0	0	0	0	1	-	?	0	0	0	0	0	0	0	0	0	0	-	-	?	?	0	0	0	-	0	0	1	0	0	?	-	0	0	?	0	-	0	?	?	?	0	0
Injanatherium arabicum	1	0	0	1	1	1	0	0	0	0	1	-	0	0	0	0	0	0	0	?	?	?	0	-	-	?	?	0	0	0	º	0	0	?	0	0	?	-	?	0	?	?	-	0	?	?	?	0	0
Giraffokeryx punjabiensis	1	0	0	1	1	1	0	0	0	0	1	-	0	0	0	1	0	1	0	0	0	1	1	-	-	0	0	1	0	0	-	0	1	0	0	0	0	-	?	0	0	0	-	0	0	0	0	0	0
Giraffokeryx primaevus	1	0	0	1	1	1	0	0	0	0	1	-	?	0	0	0	0	?	0	0	0	1	1	-	-	?	?	?	?	0	-	?	?	0	?	?	?	-	?	?	?	?	-	?	?	?	?	?	?
Bohlinia attica	1	0	0	1	1	1	0	0	0	0	0	2	-	-	0	0	0	0	0	0	0	0	0	1	0	-	-	-	-	-	1	-	-	0	0	0	-	-	0	0	-	-	0	-	-	-	-	0	0
Giraffa stillei	1	0	0	1	1	1	0	0	0	0	0	1	-	-	0	0	0	0	0	2	0	0	0	?	?	-	-	-	-	-	1	-	-	2	?	?	-	-	0	?	-	-	1	-	-	-	-	?	1
Giraffa camelopardalis	1	0	0	1	1	1	0	0	0	0	0	1	0	-	-	0	1	0	0	2	0	0	0	2	3	-	-	-	-	-	1	-	-	2	1	1	-	-	0	0	-	-	1	-	-	-	-	1	1
Giraffa jumae	1	0	0	1	1	1	0	0	0	0	0	1	-	-	0	0	0	0	0	2	0	0	0	2	3	-	-	-	-	-	1	-	-	2	?	?	-	-	0	0	-	-	1	-	-	-	-	1	1
Palaeotragus rouenii	1	0	0	1	1	1	0	0	0	0	0	1	-	-	1	-	0	0	0	3	1	0	0	1	1	-	-	-	-	-	1	-	-	0	0	0	-	-	0	0	-	-	1	-	-	-	-	0	0
Palaeotragus microdon	1	0	0	1	1	1	0	0	0	0	0	?	-	-	1	-	0	0	0	3	1	0	0	1	1	-	-	-	-	-	1	-	-	2	0	0	-	-	0	0	-	-	0	-	-	-	-	0	?
Palaeotragus coelophrys	1	0	0	1	1	1	0	0	0	0	0	1	-	-	?	?	?	?	0	3	1	0	0	1	1	-	-	-	-	-	?	-	-	2	0	0	-	-	0	0	-	-	?	-	-	-	-	0	?
Okapia johnstoni	1	0	0	1	1	1	0	0	0	0	0	1	-	-	0	0	0	0	0	0	0	1	0	1	2	-	-	-	-	-	1	-	-	0	0	0	-	-	1	1	-	-	?	-	-	-	-	0	0
Schansitherium tafeli	1	0	0	1	1	1	0	0	0	0	1	-	0	0	0	0	0	1	0	0	0	0	0	-	-	0	0	1	1	0	-	1	1	0	0	0	0	-	0	0	1	0	-	0	1	0	1	0	0
Deccenatherium pachecoi	1	0	0	1	1	1	0	0	0	0	?	?	-	-	?	?	?	?	0	?	?	?	?	?	?	?	?	?	?	?	?	?	?	?	0	0	?	-	?	?	?	?	?	?	?	?	?	?	?
Deccenatherium rex	1	0	0	1	1	1	0	0	0	0	1	-	1	0	0	1	1	0	0	0	0	1	1	-	-	1	1	2	0	0	-	1	1	0	0	0	0	-	?	0	2	0	-	0	0	1	1	0	1
Samotherium major	1	0	0	1	1	1	0	0	0	0	0	1	-	-	1	-	0	0	0	3	0	0	0	1	0	-	-	-	-	-	1	-	-	0	0	0	-	1	0	0	-	-	1	-	-	-	-	0	1
Samotherium boissieri	1	0	0	1	1	1	0	0	0	0	0	1	-	-	1	-	0	0	0	3	0	0	0	1	0	-	-	-	-	-	2	-	-	0	0	0	-	0	0	0	-	-	0	-	-	-	-	0	1
Samotherium sinense	1	0	0	1	1	1	0	0	0	0	0	1	-	-	0	0	0	0	0	3	0	0	0	1	0	-	-	-	-	-	0	-	-	0	0	0	-	?	0	0	-	-	?	-	-	-	-	0	?
Alcicephalus neumayri	1	0	0	1	1	1	0	0	0	0	?	?	-	-	?	?	?	?	0	?	?	?	?	?	?	-	-	-	-	-	?	?	?	?	0	0	-	0	?	?	-	-	?	-	-	-	-	?	1
Birgerbohlinia schaubi	1	0	0	1	1	1	0	0	0	0	1	-	1	0	0	1	0	?	0	0	0	1	1	-	-	?	?	?	0	0	-	?	?	0	0	0	0	-	?	?	?	0	-	1	2	?	?	?	?
Sivatherium hendeyi	1	0	0	1	1	1	0	0	0	0	1	-	1	1	0	1	1	1	0	0	0	1	1	-	-	?	0	2	0	0	-	1	1	0	0	0	0	-	?	0	?	?	-	?	?	?	?	?	?
Helladotherium duvernoyi	1	0	0	1	1	1	0	0	0	0	?	?	?	?	?	?	?	?	0	?	?	?	?	?	?	?	?	?	?	?	?	?	?	?	?	?	?	-	?	1	?	?	?	?	?	?	?	0	1
Sivatherium giganteum	1	0	0	1	1	1	0	0	0	0	1	-	1	2	0	1	2	1	0	0	0	?	1	-	-	1	0	2	0	0	-	1	2	0	0	0	0	-	0	0	0	1	-	1	1	2	?	0	2
Sivatherium maurusium/olduvaiense	1	0	0	1	1	1	0	0	0	0	1	-	2	2	0	1	2	1	0	0	0	?	1	-	-	1	0	2	0	0	-	1	2	0	0	0	0	-	0	0	?	?	-	1	?	?	?	?	2
Bramatherium megacephalum	1	0	0	1	1	1	0	0	0	0	1	-	2	2	0	1	2	1	0	0	0	?	0	-	-	1	0	2	1	1	-	2	1	0	0	0	1	-	0	0	?	?	-	?	?	?	?	?	?
Bramatherium perimense	1	0	0	1	1	1	0	0	0	0	1	-	2	2	0	1	2	1	0	0	0	?	0	-	-	1	0	2	1	1	-	2	1	0	0	0	1	-	0	0	?	?	-	?	?	?	?	?	2
[truncated: 62 more columns]
